# Supplementary material for: Adipose-derived stem cells attenuate pulmonary microvascular hyperpermeability after smoke inhalation
Source: PLoS One. 2017 Oct 5;12(10):e0185937. doi: 10.1371/journal.pone.0185937 (PMC5628899; doi:10.1371/journal.pone.0185937)
Supplement: S1 Data — (XLSX) [file pone.0185937.s001.xlsx]

## Sheet: Raw data
C1	Date	2015-04-13	Wt	31	BSA	0.828935	COHb	76	Time				mean	sem
C2	Date	2015-05-05	Wt	33	BSA	0.864215	COHb	75.2	Time			Wt	34.4	1.50333
C3	Date	2015-05-11	Wt	34	BSA	0.881587	COHb	70.5	Time			BSA	0.554849	0.16316
C4	Date	2015-02-18	Wt	40	BSA	0.98247	COHb	88.8	Time			COHb	74.64	4.25659
C5	Date	2015-05-18	Wt	34	BSA	0.881587	COHb	62.7	Time			Time		STDEV(K1:K8)/SQRT(COUNT(K1:K8))
	Date		Wt		BSA	0	COHb		Time
	Date		Wt		BSA	0	COHb		Time			1-3 day
	Date		Wt		BSA	0	COHb		Time
Temp	bl	3	6	12	18	24	30	36	42	48
C1	39.4	39.4	39.7	40.3	40.5	40.6	40.9	41	40.9	40.8
C2	38.9	39.5	39.9	39.7	40.3	40.3	40.3	40.4	41	40.6
C3	39	40.1	39.3	39.3	39.9	39.9	40.3	40.3	39.9	40.8
C4	39	40.6	40.3	40	39.3	39.8	40.6	40.2	39.8	39.7
C5	39.8	39.8	39.2	39.5	39.2	39.9	40.8	40.8	40.4	40.8
0
0
0
0
CO	bl	3	6	12	18	24	30	36	42	48
C1	4.22	3.69	4.48	4.86	4.44	4.55	3.81	4.67	4.53	5.29
C2	5	5.33	4.69	3.86	4.33	3.43	4.79	4.35	4.73	4.53
C3	6.22	6.12	5.84	5.76	5.4	6.35	5.66	4.66	4.77	5.28
C4	6.61	6.3	5.82	5.65	5.43	4.22	3.96	4.09	4.34	5.74
C5	4.96	6.31	5.5	4.76	4.24	4.22	4.3	5.06	6.43	5.25
0
0
0
HR	bl	3	6	12	18	24	30	36	42	48
C1	85	84	121	102	129	148	125	118	122	119
C2	100	100	82	87	107	109	165	141	125	110
C3	119	127	109	109	92	119	147	97	111	113
C4	79	148	100	98	84	123	134	100	86	104
C5	100	83	75	82	80	90	100	104	101	107
0
0
0
MAP	bl	3	6	12	18	24	30	36	42	48
C1	102	98	104	101	104	107	101	98	95	89
C2	92	102	98	93	91	101	89	82	92	96
C3	107	108	95	102	95	102	95	99	101	91
C4	87	118	107	97	92	90	93	89	97	82
C5	101	115	122	102	92	96	100	104	101	107
0
0
0
PAP	bl	3	6	12	18	24	30	36	42	48
C1	21	22	27	20	26	25	29	28	28	29
C2	19	19	19	19	20	28	21	24	28	29
C3	24	28	23	23	22	38	32	28	23	23
C4	20	19	26	19	19	30	30	19	21	20
C5	19	22	25	20	20	24	34	33	31	28
0
0
0
PCWP	bl	3	6	12	18	24	30	36	42	48
C1	11	13	14	10	10	14	15	15	14	13
C2	11	10	10	10	12	15	9	11	18	19
C3	16	18	11	12	13	17	16	16	13	15
C4	12	9	17	10	11	18	16	8	8	8
C5	12	16	18	11	11	15	22	20	17	16
0
0
0
LAP	bl	3	6	12	18	24	30	36	42	48
C1	7	8	8	7	6	13	13	12	12	12
C2	8	6	7	6	4	12	5	4	13	14
C3	12	18	8	7	8	15	6	9	9	11
C4	9	5	11	8	5	10	6	6	7	5
C5	6	12	11	5	6	8	10	14	13	12
0
0
0
CVP	bl	3	6	12	18	24	30	36	42	48
C1	6	6	7	6	8	6	10	9	11	12
C2	6	4	5	4	5	11	3	3	13	14
C3	9	11	6	6	8	13	4	7	7	12
C4	11	7	10	10	3	8	3	5	6	4
C5	9	9	10	7	7	7	10	14	14	12
0
0
0
Hct	bl	3	6	12	18	24	30	36	42	48		Hct (change from baseline)	bl	3	6	12	18	24	30	36	42	48
C1	33	29	28	29	37	39	37	37	36	33		C1	0	-4	-5	-4	4	6	4	4	3	0
C2	28	24	24	26	30	31	33	33	33	29		C2	0	-4	-4	-2	2	3	5	5	5	1
C3	30	29	27	29	30	33	34	34	33	25		C3	0	-1	-3	-1	0	3	4	4	3	-5
C4	27	26	29	30	34	34	35	30	31	35		C4	0	-1	2	3	7	7	8	3	4	8
C5	33	30	31	34	34	34	41	39	36	36		C5	0	-3	-2	1	1	1	8	6	3	3
0
0
0
Hgb	bl	3	6	12	18	24	30	36	42	48
C1	11.1	10	9.4	9.8	12.7	13.4	12.5	12.6	12.2	11.3
C2	9.6	8.1	8	8.9	10.1	10.7	11.2	11.3	11.3	9.9
C3	10.2	9.7	9.3	9.9	10.2	11.3	11.6	11.5	11.2	8.5
C4	9.1	8.9	9.7	10.1	11.6	11.4	11.9	10.2	10.6	11.9
C5	11.2	10.1	10.4	11.7	11.7	11.4	13.8	13.1	12.2	12.1
0
0
0
Lymph flow	bl	3	6	12	18	24	30	36	42	48		PVPI	bl	3	6	12	18	24	30	36	42	48
C1	3.2	9	15	18	60	34	54	52	38.9	38		C1	2.07059	5.22581	9.31034	12.2034	38.5714	20.6429	32.4	31.2	24.3125	24.7826
C2	4	6	2	18.3	26.4	36.6	24	33	34	33.2		C2	2.4	3.92308	1.18519	12.2	19.1529	24.4	16.6957	22.5	23.1818	19.6182
C3	3.2	6.4	12	11.6	12.4	20	22	20.4	16.4	16		C3	2.1	3.71613	6.75	9.12787	9.3	14.6667	16.1333	13.377	10.9333	11.0769
C4	5.59	9	14	35.6	44.5	45	51	52.8	51.6	36		C4	3.99286	6.66667	9.85185	25.5245	30.8077	30	33.2609	32.4	29.4857	20.5714
C5	5.2	8.4	12	20.4	22.8	28	30.6	28.8	30.4	24		C5	3.52258	5.7931	8	15.3	16.6929	20.16	20.808	18	20.7273	16
0	4.238	7.76	11	20.78	33.22	32.72	36.32	37.4	34.26	29.44							22.905	21.9739	23.8596	23.4954
0	0.498241	0.649307	2.32379	3.98703	8.46454	4.19266	6.77365	6.45229	5.72779	4.12718
0
L-L. Prot	bl	3	6	12	18	24	30	36	42	48		Loss of Lung Lymph Protein	bl	3	6	12	18	24	30	36	42	48
C1	4.4	3.6	3.6	4	3.6	3.4	3	3	3	3				0.972	1.62	4.32	12.96	6.936	9.72	9.36	7.002	6.84
C2	3.6	3.4	3.2	3.6	3.7	3.2	3.2	3	3	2.6				0.612	0.192	3.9528	5.8608	7.0272	4.608	5.94	6.12	5.1792
C3	4.2	3.6	3.6	4.8	4.5	4.4	4.4	4	4	3.6				0.6912	1.296	3.3408	3.348	5.28	5.808	4.896	3.936	3.456
C4	4	4	3.8	3.8	3.6	3.4	3	2.7	2.4	2.4				1.08	1.596	8.1168	9.612	9.18	9.18	8.5536	7.4304
C5	4.2	4	4	4.5	4.1	3.6	3.4	3	3	3.2				1.008	1.44	5.508	5.6088	6.048	6.2424	5.184	5.472	4.608
0														0.87264	1.2288	5.04768	7.47792	6.89424	7.11168	6.78672	5.99208	5.0208
0
0
F-QL	bl	3	6	12	18	24	30	36	42	48		Accumulated Loss of Lung Lymph Protein	bl	3	6	12	18	24	30	36	42	48
C1														0.972	2.592	6.912	19.872	26.808	36.528	45.888	52.89	59.73
C2														0.612	0.804	4.7568	10.6176	17.6448	22.2528	28.1928	34.3128	39.492
C3														0.6912	1.9872	5.328	8.676	13.956	19.764	24.66	28.596	32.052
C4														1.08	2.676	10.7928	20.4048	29.5848	38.7648	47.3184	54.7488	54.7488
C5														1.008	2.448	7.956	13.5648	19.6128	25.8552	31.0392	36.5112	41.1192
0														0.87264	2.10144	7.14912	14.627	21.5213	28.633	35.4197	41.4118	45.4284
0														0.230728	0.833959	2.76605	5.13563	6.68171	8.44891	10.0228	11.3077	9.45999
0
F-L. Prot	bl	3	6	12	18	24	30	36	42	48		Lymph Loss	bl	24	48
C1													0.1408	1.156	1.14
C2													0.144	1.1712	0.8632
C3													0.1344	0.88	0.576
C4													0.2236	1.53
C5													0.2184	1.008	0.768
0
0
0
P.prot	bl	3	6	12	18	24	30	36	42	48		P.prot (change from baseline)	bl	3	6	12	18	24	30	36	42	48
C1	6.8	6.2	5.8	5.9	5.6	5.6	5	5	4.8	4.6		C1	0	-0.6	-1	-0.9	-1.2	-1.2	-1.8	-1.8	-2	-2.2
C2	6	5.2	5.4	5.4	5.1	4.8	4.6	4.4	4.4	4.4		C2	0	-0.8	-0.6	-0.6	-0.9	-1.2	-1.4	-1.6	-1.6	-1.6
C3	6.4	6.2	6.4	6.1	6	6	6	6.1	6	5.2		C3	0	-0.2	0	-0.3	-0.4	-0.4	-0.4	-0.3	-0.4	-1.2
C4	5.6	5.4	5.4	5.3	5.2	5.1	4.6	4.4	4.2	4.2		C4	0	-0.2	-0.2	-0.3	-0.4	-0.5	-1	-1.2	-1.4
C5	6.2	5.8	6	6	5.6	5	5	4.8	4.4	4.8		C5	0	-0.4	-0.2	-0.2	-0.6	-1.2	-1.2	-1.4	-1.8	-1.4
0													0	-0.44	-0.4	-0.46	-0.7	-0.9	-1.16	-1.26	-1.44	-1.6
0													0	0.260768	0.4	0.288097	0.34641	0.412311	0.517687	0.581378	0.622896	0.432049
0
FiO2	bl	3	6	12	18	24	30	36	42	48		% P.prot	bl	3	6	12	18	24	30	36	42	48
C1	0.21	1	1	1	0.78	1	1	1	1	1			100	91.1765	85.2941	86.7647	82.3529	82.3529	73.5294	73.5294	70.5882	67.6471
C2	0.21	1	0.21	0.21	0.21	0.25	0.3	0.38	0.48	0.71			100	86.6667	90	90	85	80	76.6667	73.3333	73.3333	73.3333
C3	0.21	1	0.21	0.21	0.22	0.29	0.46	0.66	1	1			100	96.875	100	95.3125	93.75	93.75	93.75	95.3125	93.75	81.25
C4	0.21	1	0.21	0.21	0.21	0.23	0.5	0.83	1	1			100	96.4286	96.4286	94.6429	92.8571	91.0714	82.1429	78.5714	75	75
C5	0.21	1	0.21	0.21	0.28	0.27	0.45	1	1	1			100	93.5484	96.7742	96.7742	90.3226	80.6452	80.6452	77.4194	70.9677	77.4194
0	0.21	1	0.21	0.21	0.22	0.22	0.35	0.7	1	1
0	0.21	1	0.3	0.25	0.33	0.44	0.53	0.4	0.48	0.48
0
PaO2	bl	3	6	12	18	24	30	36	42	48
C1	101.5	502.3	513.8	201.5	63.7	59.2	89.1	89.6	78	90.4
C2	105.8	532.9	128.1	129.5	103.5	84	77.9	89	68.3	122.8
C3	107.2	390.3	105.3	94.8	100.2	62.3	69.4	59.9	75.9	104.2
C4	102.5	506	128.2	108.3	94.7	78.8	62.2	72.4	70.8	51.4
C5	113.4	550.5	109	105.6	103.3	97.1	56.4	54.8	47.2	59.1
0	110.4	457.7	116.4	95.2	108.5	80.4	95.5	63.2	122.3	74.4
0	98.5	332.8	116.9	78.2	75.2	75	102.9	104.3	111.1	104.2
0
PaCO2	bl	3	6	12	18	24	30	36	42	48
C1	37.7	30.7	32.6	32.9	36.6	37.3	43	41.5	36.2	36.4
C2	38.4	39	28.9	19.8	22.1	28.6	25.9	31.6	28.7	29.5
C3	34.4	20.9	28.5	23.2	21.9	29.9	29.1	30.9	33.4	28.2
C4	37.2	34.4	26	21	24.9	26.7	29.3	22.2	24	27.7
C5	35.9	37.6	35.3	29.6	26.3	30.2	34.8	33.5	36.4	35.3
0
0
0
apH	bl	3	6	12	18	24	30	36	42	48
C1	7.515	7.504	7.459	7.462	7.48	7.471	7.436	7.443	7.516	7.473
C2	7.504	7.52	7.564	7.621	7.57	7.514	7.541	7.512	7.563	7.539
C3	7.554	7.588	7.506	7.541	7.593	7.499	7.504	7.483	7.427	7.538
C4	7.493	7.466	7.478	7.57	7.49	7.494	7.479	7.563	7.573	7.498
C5	7.482	7.506	7.503	7.51	7.522	7.475	7.479	7.489	7.467	7.528
0
0
0
BE	bl	3	6	12	18	24	30	36	42	48
C1	6.8	1.2	-0.5	0	4.2	3.7	4.2	3.9	6.2	3.1
C2	6.2	7.8	3.8	0.2	-0.5	0.8	0.8	2.8	4.4	3
C3	7.5	-0.5	-0.2	-1.5	0.7	0.8	0.7	0.5	-1.8	1.8
C4	4.6	1.1	-3.1	-1.3	-2.6	-1.6	-0.7	-0.7	1.2	-0.6
C5	3.2	6	4.2	1.2	1.7	-0.6	2.8	2.8	2.7	6.6
0
0
0
SaO2	bl	3	6	12	18	24	30	36	42	48
C1	98.2	99.8	99.7	99.7	86.3	82.1	94.3	94.1	92.5	94.6
C2	97.3	99.9	99.2	99.6	97.2	93.3	91.5	93.8	85.6	98.9
C3	97.3	99.7	97.3	95.8	97.1	82.3	87.3	78.6	88.5	97.2
C4	96.6	99.8	98.5	98.1	95.7	91.8	80.5	90.2	90.6	73.7
C5	98.5	99.7	98.6	98.4	98.4	96.8	79.5	78.9	71.7	83.4
0
0
0
PvO2	bl	3	6	12	18	24	30	36	42	48
C1	38.3	51.3	54.9	56	41.9	39.9	52.5	48.6	47.5	51.7
C2	45.2	61.7	43.2	44.6	52.4	44.3	48.4	47	41.8	47.4
C3	47.5	50	45.7	44.7	43.1	32.2	43.7	44.2	53.1	59.1
C4	43.7	65.6	53.9	52.1	44.4	43.3	35.1	44.4	41.5	36.8
C5	40.9	54.2	38.2	33.7	38.5	44.6	37.8	38.5	34.9	40.3
0
0
0
PvCO2	bl	3	6	12	18	24	30	36	42	48
C1	44.7	41.5	37.3	37.3	43.1	45.9	39.9	45.8	37.6	44.9
C2	41.3	42.3	36.8	28.9	24.4	32.2	34.2	37.8	34.2	31.2
C3	38.2	31.1	28.5	28.3	30.4	30.8	28.1	35.1	37.1	32.5
C4	37.3	32.8	34.5	20.2	28	32.2	31.6	28.6	33.3	30.1
C5	40.7	40.2	41.2	34.2	34.2	36.5	42.4	42.6	39.2	40.6
0
0
0
vpH	bl	3	6	12	18	24	30	36	42	48
C1	7.465	7.429	7.387	7.397	7.42	7.414	7.409	7.401	7.467	7.447
C2	7.451	7.457	7.475	7.473	7.525	7.466	7.465	7.45	7.515	7.523
C3	7.481	7.481	7.446	7.459	7.444	7.43	7.459	7.453	7.402	7.498
C4	7.431	7.443	7.388	7.519	7.45	7.447	7.472	7.512	7.398	7.483
C5	7.427	7.435	7.434	7.439	7.47	7.431	7.425	7.419	7.423	7.487
0
0
0
SvO2	bl	3	6	12	18	24	30	36	42	48
C1	58.1	77.3	77.6	76.6	59.1	53.1	72.9	66.9	70.9	71.6
C2	62.4	79.9	57.9	64.3	75.5	58.9	64.7	4760.3	53.5	66.9
C3	62.4	72.8	62.2	63.1	57.4	34.5	57.6	56.3	68.7	77.9
C4	60	82	67.1	74.4	61.4	58.1	41.8	63.4	51.7	49.5
C5	60.5	77.9	55.3	50.1	61.6	67.1	50.3	49.7	46	58.8
0
0
0
P.O.	bl	3	6	12	18	24	30	36	42	48
C1	16.8			15.7				11.7
C2
C3
C4
C5
0
0
0
L.L.O.	bl	3	6	12	18	24	30	36	42	48
C1
C2
C3
C4
C5
0
0
0
F.L.O	bl	3	6	12	18	24	30	36	42	48
C1
C2
C3
C4
C5
0
0
0
WBC	bl	3	6	12	18	24	30	36	42	48		Lymph WBC	bl	3	6	12	18	24	30	36	42	48
C1	3.66			4.7		3.7		3.72		3.56		C1
C2	5.2			5.38		5.4		6.52		5.26		C2	3.64			2.74		2.54				4.74
C3	5.34			7.06		5.76		6.84		5.48		C3	37.64			15.58		8.06		3.46
C4	4.42			9.22		10.44		10.2		9.08		C4	29.36			0.12		2.64
C5	8.84			13.4		12.26		14.72		13.04		C5	35.98			2.58		1.5		4.16		6.98
0
0
0
Neutro	bl	3	6	12	18	24	30	36	42	48		pellet WBC	BALF
C1												C1	18.28
C2												C2	7.14
C3												C3
C4												C4	2.48
C5												C5
0
0
0
P.C.D	bl	3	6	12	18	24	30	36	42	48
C1
C2
C3
C4
C5
0
0
0
L.C.D	bl	3	6	12	18	24	30	36	42	48
C1
C2
C3
C4
C5
0
0
0
F.C.D.	bl	3	6	12	18	24	30	36	42	48
C1
C2
C3
C4
C5
0
0
0
P-NO	bl	3	6	12	18	24	30	36	42	48
C1
C2
C3
C4
C5
0
0
0
L-NO	bl	3	6	12	18	24	30	36	42	48
C1
C2
C3
C4
C5
0
0
0
F-NO	bl	3	6	12	18	24	30	36	42	48
C1
C2
C3
C4
C5
0
0
0
others	W/D	Q	tis.CD	skin	Pan.C	con.t	muscle
C1
C2
C3
C4
C5
0
0
0
CI	bl	3	6	12	18	24	30	36	42	48
C1	5.09087	4.4515	5.40453	5.86295	5.35627	5.48897	4.59626	5.63374	5.46484	6.38168
C2	5.7856	6.16745	5.42689	4.46648	5.01033	3.96892	5.5426	5.03347	5.47317	5.24175
C3	7.05546	6.94203	6.62442	6.53367	6.12532	7.20292	6.42024	5.28592	5.4107	5.9892
C4	6.72794	6.41241	5.92385	5.75081	5.52689	4.2953	4.03066	4.16298	4.41744	5.84242
C5	5.62622	7.15755	6.23875	5.39935	4.80951	4.78682	4.87757	5.73965	7.29366	5.95517
0	#DIV/0!	#DIV/0!	#DIV/0!	#DIV/0!	#DIV/0!	#DIV/0!	#DIV/0!	#DIV/0!	#DIV/0!	#DIV/0!
0	#DIV/0!	#DIV/0!	#DIV/0!	#DIV/0!	#DIV/0!	#DIV/0!	#DIV/0!	#DIV/0!	#DIV/0!	#DIV/0!
0	#DIV/0!	#DIV/0!	#DIV/0!	#DIV/0!	#DIV/0!	#DIV/0!	#DIV/0!	#DIV/0!	#DIV/0!	#DIV/0!
SVI	bl	3	6	12	18	24	30	36	42	48
C1	59.8926	52.994	44.6655	57.4799	41.5215	37.0876	36.7701	47.7435	44.7938	53.6276
C2	57.856	61.6745	66.1816	51.3389	46.8255	36.4121	33.5915	35.6984	43.7854	47.6523
C3	59.2896	54.6616	60.7745	59.9419	66.5795	60.5287	43.6751	54.494	48.745	53.0018
C4	85.1638	43.3271	59.2385	58.6818	65.7963	34.9211	30.0795	41.6298	51.3656	56.1771
C5	56.2622	86.2355	83.1833	65.8458	60.1188	53.1869	48.7757	55.1889	72.2145	55.6558
0	#DIV/0!
0	#DIV/0!
0
LVSWI	bl	3	6	12	18	24	30	36	42	48
C1	77.3812	64.8647	58.3153	73.4822	55.3398	47.4128	44.0064	55.8408	50.5632	56.1588
C2	66.0946	80.5222	81.9063	60.7441	55.4039	44.0732	38.375	37.8688	47.043	53.1418
C3	76.6021	66.9058	71.9083	77.445	78.7769	71.6176	52.8643	66.7007	60.9898	57.6659
C4	90.3418	66.5851	77.3417	71.0284	77.8501	37.9942	35.5901	46.9917	62.8714	58.8287
C5	72.6907	120.799	125.574	86.8637	70.315	63.6541	59.7014	67.5512	86.4263	71.9073
0
0
0
RVSWI	bl	3	6	12	18	24	30	36	42	48
C1	12.2181	11.5315	12.149	10.9442	10.1645	9.58345	9.50139	12.3369	10.3563	12.3987
C2	10.2289	12.5816	12.601	10.4731	9.5524	8.41848	8.2232	10.1955	8.93222	9.72106
C3	12.0951	12.6378	14.0511	13.8586	12.6767	20.5798	16.6315	15.5635	10.6069	7.92906
C4	10.4241	7.07098	12.8903	7.18265	14.3173	10.4484	11.0452	7.92631	10.4786	12.2241
C5	7.65165	15.2464	16.9694	11.6415	10.629	12.2968	15.9204	14.2608	16.696	12.1107
0
0
0
SVRI	bl	3	6	12	18	24	30	36	42	48
C1	1508.58	1653.38	1435.83	1296.28	1433.83	1472.04	1583.9	1263.82	1229.68	965.263
C2	1189.16	1271.19	1370.95	1594.1	1373.16	1814.1	1241.29	1255.6	1154.72	1251.49
C3	1111.2	1117.83	1074.81	1175.45	1136.27	988.488	1133.91	1392.38	1389.84	1055.23
C4	903.694	1384.81	1309.96	1210.26	1288.25	1527.25	1786.31	1614.23	1648.01	1068.05
C5	1308.16	1184.76	1436.19	1407.58	1413.87	1487.42	1476.15	1254.43	954.253	1276.2
0
0
0
PVRI	bl	3	6	12	18	24	30	36	42	48
C1	220.002	251.601	281.246	177.385	298.715	174.896	278.487	227.203	234.224	213.11
C2	152.102	168.627	176.897	232.846	255.472	322.506	230.939	317.872	219.251	228.931
C3	136.065	115.24	181.148	195.908	182.848	255.452	323.975	287.556	206.997	160.289
C4	130.798	174.661	202.571	153.022	202.646	372.5	476.349	249.821	253.541	205.394
C5	184.849	111.77	179.523	222.249	232.872	267.401	393.639	264.825	197.432	214.939
0
0
0
Pc	bl	3	6	12	18	24	30	36	42	48
C1	15	16.6	19.2	14	16.4	18.4	20.6	20.2	19.6	19.4
C2	14.2	13.6	13.6	13.6	15.2	20.2	13.8	16.2	22	23
C3	19.2	22	15.8	16.4	16.6	25.4	22.4	20.8	17	18.2
C4	15.2	13	20.6	13.6	14.2	22.8	21.6	12.4	13.2	12.8
C5	14.8	18.4	20.8	14.6	14.6	18.6	26.8	25.2	22.6	20.8
0
0
0
P/F ratio	bl	3	6	12	18	24	30	36	42	48
C1	483.333	502.3	513.8	201.5	81.6667	59.2	89.1	89.6	78	90.4
C2	503.81	532.9	610	616.667	492.857	336	259.667	234.211	142.292	172.958
C3	510.476	390.3	501.429	451.429	455.455	214.828	150.87	90.7576	75.9	104.2
C4	488.095	506	610.476	515.714	450.952	342.609	124.4	87.2289	70.8	51.4
C5	540	550.5	519.048	502.857	368.929	359.63	125.333	54.8	47.2	59.1
0	525.714	457.7	554.286	453.333	493.182	365.455	272.857	90.2857	122.3	74.4
0	469.048	332.8	389.667	312.8	227.879	170.455	194.151	260.75	231.458	217.083
0	10.0288	27.9672	24.3727	69.4093	74.8622	56.9462	29.1548	31.4416	15.845	21.6461
						127.336	65.1922
DO2	bl	3	6	12	18	24	30	36	42	48
C1	770.186	671.272	772.147	814.511	808.627	831.003	749.112	923.582	851.51	945.084
C2	753.336	777.325	606.577	555.813	684.505	548.862	785.441	739.023	731.211	717.297
C3	974.998	994.329	836.161	861.328	843.475	924.478	897.591	659.299	741.699	691.688
C4	825.028	871.946	792.535	793.607	850.131	621.49	532.64	529.936	586.34	705.87
C5	863.271	1098.42	890.456	862.504	767.949	732.344	736.013	816.248	878.016	827.864
0
0
0
VO2	bl	3	6	12	18	24	30	36	42	48
C1	317.828	196.445	227.096	206.098	255.14	293.268	172.259	269.517	200.853	232.979
C2	274.141	223.064	257.676	202.216	157.024	203.407	231.164	-36091.1	274.35	237.697
C3	354.214	317.219	305.932	297.48	347.825	535.624	305.769	186.848	166.884	141.727
C4	316.618	222.877	258.587	196.91	307.409	228.997	255.725	158.264	251.605	231.379
C5	337.891	320.898	395.334	426.613	290.976	227.957	270.025	301.399	313.704	244.434
0
0
0
O2 extraction	bl	3	6	12	18	24	30	36	42	48
C1	0.412664	0.292645	0.29411	0.253033	0.315522	0.352909	0.22995	0.291818	0.235879	0.246516
C2	0.363903	0.286964	0.424804	0.36382	0.229398	0.370597	0.294311	-48.8362	0.375199	0.331378
C3	0.363297	0.319028	0.365877	0.345373	0.412371	0.57938	0.340655	0.283404	0.225002	0.204901
C4	0.383766	0.255609	0.326278	0.24812	0.361602	0.368465	0.480109	0.298647	0.429112	0.327793
C5	0.391408	0.292145	0.443968	0.494622	0.3789	0.311271	0.366875	0.369249	0.357287	0.295259
0
0
0
Qs/Qt	bl	3	6	12	18	24	30	36	42	48
C1	0.0421966	0.109775	0.108935	0.292187	0.437598	0.487568	0.416889	0.362949	0.450537	0.4123
C2	0.0670064	0.100716	0.00908969	0.00764006	0.123215	0.18333	0.277964	-0.00192853	0.368672	0.207563
C3	0.0691814	0.168999	0.0737865	0.123795	0.0794574	0.290278	0.359244	0.558034	0.534234	0.463492
C4	0.0824673	0.129313	0.0364159	0.0821658	0.118832	0.21112	0.382434	0.427117	0.359126	0.607797
C5	0.0326721	0.0795942	0.0287882	0.0337503	0.0685122	0.123195	0.448948	0.516437	0.603864	0.526337
0
0
0
Hct/Hgb	bl	3	6	12	18	24	30	36	42	48
C1	2.97297	2.9	2.97872	2.95918	2.91339	2.91045	2.96	2.93651	2.95082	2.92035
C2	2.91667	2.96296	3	2.92135	2.9703	2.8972	2.94643	2.92035	2.92035	2.92929
C3	2.94118	2.98969	2.90323	2.92929	2.94118	2.92035	2.93103	2.95652	2.94643	2.94118
C4	2.96703	2.92135	2.98969	2.9703	2.93103	2.98246	2.94118	2.94118	2.92453	2.94118
C5	2.94643	2.9703	2.98077	2.90598	2.90598	2.98246	2.97101	2.9771	2.95082	2.97521
0
0
0
(pul)PI,oncotic	bl	3	6	12	18	24	30	36	42	48
C1	0
C2
C3
C4
C5
0
0
0
(flank)PI,oncotic	bl	3	6	12	18	24	30	36	42	48
C1	0
C2
C3
C4
C5
0
0
0
(sys)PI,oncotic	bl	3	6	12	18	24	30	36	42	48
C1	0
C2
C3
C4
C5
0
0
0
CO	bl	3	6	12	18	24	30	36	42	48
Mean	5.402	5.55	5.266	4.978	4.768	4.554	4.504	4.566	4.96	5.218
S.E.M.	0.440595	0.498648	0.286419	0.344563	0.266071	0.485393	0.334464	0.163847	0.375446	0.194407
CI	bl	3	6	12	18	24	30	36	42	48		CI
Mean	6.05722	6.22618	5.92368	5.60265	5.36566	5.14859	5.09346	5.17115	5.61196	5.88204			6.05722	6.22618	5.92368	5.60265	5.36566	5.14859	5.09346	5.17115	5.61196	5.88204
S.E.M.	0.363299	0.477887	0.235226	0.338284	0.227896	0.573879	0.411427	0.281577	0.465641	0.184122			0.363299	0.477887	0.235226	0.338284	0.227896	0.573879	0.411427	0.281577	0.465641	0.184122
SVI	bl	3	6	12	18	24	30	36	42	48
Mean	#DIV/0!	59.7785	62.8087	58.6576	56.1683	44.4273	38.5784	46.9509	52.1809	53.2229
S.E.M.	#DIV/0!	7.23335	6.21515	2.3267	5.09174	5.21761	3.3936	3.74384	5.19071	1.51477
HR	bl	3	6	12	18	24	30	36	42	48
Mean	96.6	108.4	97.4	95.6	98.4	117.8	134.2	112	109	110.6
S.E.M.	6.96132	12.6988	8.47703	4.92544	8.93644	9.46256	10.8784	8.09321	7.14843	2.5807
MAP	bl	3	6	12	18	24	30	36	42	48		MAP	bl	3	6	12	18	24	30	36	42	48
Mean	97.8	108.2	105.2	99	94.8	99.2	95.6	94.4	97.2	93		Mean	97.8	108.2	105.2	99	94.8	99.2	95.6	94.4	97.2	93
S.E.M.	3.62491	3.77359	4.70532	1.76068	2.39583	2.88791	2.22711	3.93192	1.74356	4.15933		S.E.M.	3.62491	3.77359	4.70532	1.76068	2.39583	2.88791	2.22711	3.93192	1.74356	4.15933
PAP	bl	3	6	12	18	24	30	36	42	48		PAP	bl	3	6	12	18	24	30	36	42	48
Mean	20.6	22	24	20.2	21.4	29	29.2	26.4	26.2	25.8		Mean	20.6	22	24	20.2	21.4	29	29.2	26.4	26.2	25.8
S.E.M.	0.927362	1.64317	1.41421	0.734847	1.249	2.48998	2.22261	2.33666	1.82757	1.82757		S.E.M.	0.927362	1.64317	1.41421	0.734847	1.249	2.48998	2.22261	2.33666	1.82757	1.82757
PCWP	bl	3	6	12	18	24	30	36	42	48		PCWP	bl	3	6	12	18	24	30	36	42	48
Mean	12.4	13.2	14	10.6	11.4	15.8	15.6	14	14	14.2		Mean	12.4	13.2	14	10.6	11.4	15.8	15.6	14	14	14.2
S.E.M.	0.927362	1.71464	1.58114	0.4	0.509902	0.734847	2.06398	2.07364	1.76068	1.82757		S.E.M.	0.927362	1.71464	1.58114	0.4	0.509902	0.734847	2.06398	2.07364	1.76068	1.82757
Pc	bl	3	6	12	18	24	30	36	42	48		Pc	bl	3	6	12	18	24	30	36	42	48
Mean	15.68	16.72	18	14.44	15.4	21.08	21.04	18.96	18.88	18.84		Mean	15.68	16.72	18	14.44	15.4	21.08	21.04	18.96	18.88	18.84
S.E.M.	0.895768	1.64754	1.41845	0.523068	0.477493	1.33656	2.09705	2.17384	1.73043	1.7081		S.E.M.	0.895768	1.64754	1.41845	0.523068	0.477493	1.33656	2.09705	2.17384	1.73043	1.7081
CVP	bl	3	6	12	18	24	30	36	42	48		CVP	bl	3	6	12	18	24	30	36	42	48
Mean	8.2	7.4	7.6	6.6	6.2	9	6	7.6	10.2	10.8		Mean	8.2	7.4	7.6	6.6	6.2	9	6	7.6	10.2	10.8
S.E.M.	0.969536	1.2083	1.02956	0.979796	0.969536	1.30384	1.64317	1.8868	1.59374	1.74356		S.E.M.	0.969536	1.2083	1.02956	0.979796	0.969536	1.30384	1.64317	1.8868	1.59374	1.74356
LAP	bl	3	6	12	18	24	30	36	42	48		LAP	bl	3	6	12	18	24	30	36	42	48
Mean	8.4	9.8	9	6.6	5.8	11.6	8	9	10.8	10.8		Mean	8.4	9.8	9	6.6	5.8	11.6	8	9	10.8	10.8
S.E.M.	1.02956	2.37487	0.83666	0.509902	0.663325	1.2083	1.51658	1.84391	1.2	1.52971		S.E.M.	1.02956	2.37487	0.83666	0.509902	0.663325	1.2083	1.51658	1.84391	1.2	1.52971
SVRI	bl	3	6	12	18	24	30	36	42	48		SVRI	bl	3	6	12	18	24	30	36	42	48
Mean	1204.16	1322.4	1325.55	1336.73	1329.08	1457.86	1444.31	1356.09	1275.3	1123.25		Mean	1204.16	1322.4	1325.55	1336.73	1329.08	1457.86	1444.31	1356.09	1275.3	1123.25
S.E.M.	100.657	94.0363	66.9241	75.7952	54.2905	132.873	117.265	69.6063	116.56	60.1969		S.E.M.	100.657	94.0363	66.9241	75.7952	54.2905	132.873	117.265	69.6063	116.56	60.1969
PVRI	bl	3	6	12	18	24	30	36	42	48
Mean	164.763	164.38	204.277	196.282	234.511	278.551	340.678	269.455	222.289	204.533
S.E.M.	16.7217	25.4104	19.7794	14.5599	20.3086	33.2872	43.244	15.595	9.95005	11.695
LVSWI	bl	3	6	12	18	24	30	36	42	48
Mean	76.6221	79.9353	83.009	73.9127	67.5372	52.9504	46.1074	54.9907	61.5788	59.5405
S.E.M.	3.96919	10.5955	11.3536	4.25513	5.17879	6.30948	4.50151	5.71296	6.89945	3.23525
RVSWI	bl	3	6	12	18	24	30	36	42	48
Mean	10.5236	11.8137	13.7321	10.82	11.468	12.2654	12.2643	12.0566	11.414	10.8767
S.E.M.	0.827213	1.33464	0.868218	1.07875	0.884648	2.17282	1.70132	1.37402	1.35469	0.885406
apH	bl	3	6	12	18	24	30	36	42	48
Mean	7.5096	7.5168	7.502	7.5408	7.531	7.4906	7.4878	7.498	7.5092	7.5152
S.E.M.	0.0123879	0.0199259	0.0177285	0.0268727	0.0220545	0.00792843	0.0172203	0.0196876	0.0278826	0.0128973
PaCO2	bl	3	6	12	18	24	30	36	42	48
Mean	36.72	32.52	30.26	25.3	26.36	30.54	32.42	31.94	31.74	31.42
S.E.M.	0.709507	3.23781	1.64274	2.54362	2.69288	1.79906	3.00722	3.08133	2.38235	1.84049
PaO2	bl	3	6	12	18	24	30	36	42	48
Mean	105.614	467.5	173.957	116.157	92.7286	76.6857	79.0571	76.1714	81.9429	86.6429
S.E.M.	1.97188	30.1028	56.7348	15.4077	6.33609	4.88937	6.60414	6.96948	9.81769	9.86639
SaO2	bl	3	6	12	18	24	30	36	42	48
Mean	97.58	99.78	98.66	98.32	94.94	89.26	86.62	87.12	85.78	89.56
S.E.M.	0.342637	0.0374166	0.403237	0.705266	2.20195	2.99443	2.92752	3.4856	3.70181	4.7984
vpH	bl	3	6	12	18	24	30	36	42	48
Mean	7.451	7.449	7.426	7.4574	7.4618	7.4376	7.446	7.447	7.441	7.4876
S.E.M.	0.0101784	0.00927362	0.0170734	0.020034	0.0176986	0.00881249	0.0122801	0.0189341	0.0221878	0.012311
PvCO2	bl	3	6	12	18	24	30	36	42	48
Mean	40.44	37.58	35.66	29.78	32.02	35.52	35.24	37.98	36.28	35.86
S.E.M.	1.30062	2.33825	2.08916	2.92257	3.19662	2.76612	2.62956	2.99005	1.09882	2.91866
PvO2	bl	3	6	12	18	24	30	36	42	48
Mean	43.12	56.56	47.18	46.22	44.06	40.86	43.5	44.54	43.76	47.06
S.E.M.	1.61258	3.03654	3.18926	3.82039	2.30404	2.32047	3.22568	1.71977	3.07142	3.9848
SvO2	bl	3	6	12	18	24	30	36	42	48
Mean	60.68	77.98	64.02	65.7	63	54.34	57.46	999.32	58.16	64.94
S.E.M.	0.808332	1.53538	3.9415	4.72536	3.21978	5.44478	5.4191	940.25	4.92297	4.96111
FiO2	bl	3	6	12	18	24	30	36	42	48
Mean	0.21	1	0.335714	0.328571	0.321429	0.385714	0.512857	0.71	0.851429	0.884286
S.E.M.	0	0	0.111438	0.112047	0.0782982	0.106119	0.0867869	0.0963871	0.0959024	0.0787962
DO2	bl	3	6	12	18	24	30	36	42	48
Mean	837.364	882.658	779.575	777.552	790.938	731.635	740.159	733.618	757.755	777.56
S.E.M.	39.5853	75.8012	47.7743	57.0208	30.3589	68.0443	59.1594	67.0644	51.7679	48.3426
VO2	bl	3	6	12	18	24	30	36	42	48
Mean	320.139	256.1	288.925	265.863	271.675	297.851	246.988	-7035.01	241.479	217.643
S.E.M.	13.4346	26.1612	29.4379	44.2819	32.3006	61.2791	22.2453	7264.06	26.0905	19.1141
O2 extraction	bl	3	6	12	18	24	30	36	42	48
Mean	0.383008	0.289278	0.371007	0.340994	0.339559	0.396524	0.34238	-9.51861	0.324496	0.281169
S.E.M.	0.00923066	0.0101085	0.0284232	0.0450025	0.0316611	0.0469394	0.0415472	9.8294	0.0402135	0.0244039
Qs/Qt	bl	3	6	12	18	24	30	36	42	48
Mean	0.0587048	0.11768	0.0514031	0.107908	0.165523	0.259098	0.377096	0.372522	0.463286	0.443498
S.E.M.	0.00920205	0.0151159	0.0178009	0.0502129	0.0688525	0.0631202	0.0290866	0.0996021	0.0473071	0.0674147
P/F ratio	bl	3	6	12	18	24	30	36	42	48
Mean	505.143	496.4	550.95	457.633	369.972	262.453	149.874	111.319	82.8383	95.6115
S.E.M.	10.0288	27.9672	24.3727	69.4093	74.8622	56.9462	29.1548	31.4416	15.845	21.6461
Hgb	bl	3	6	12	18	24	30	36	42	48
Mean	10.24	9.36	9.36	10.08	11.26	11.64	12.2	11.74	11.5	10.74
S.E.M.	0.410609	0.378946	0.39064	0.454313	0.492544	0.458912	0.452769	0.51049	0.309839	0.679412
Hct	bl	3	6	12	18	24	30	36	42	48
Mean	30.2	27.6	27.8	29.6	33	34.2	36	34.6	33.8	31.6
S.E.M.	1.24097	1.1225	1.15758	1.28841	1.34164	1.31909	1.41421	1.56844	0.969536	2.03961
Hct/Hgb	bl	3	6	12	18	24	30	36	42	48
Mean	2.94886	2.94886	2.97048	2.93722	2.93238	2.93858	2.94993	2.94633	2.93859	2.94144
S.E.M.	0.0100326	0.0165375	0.01723	0.0119729	0.0113456	0.0182845	0.00704232	0.00961354	0.00667404	0.00930724
Temp	bl	3	6	12	18	24	30	36	42	48
Mean	39.22	39.88	39.68	39.76	39.84	40.1	40.58	40.54	40.4	40.54
S.E.M.	0.168523	0.217715	0.200998	0.177764	0.26	0.151658	0.124097	0.153623	0.246982	0.213542
P.prot	bl	3	6	12	18	24	30	36	42	48
Mean	6.2	5.76	5.8	5.74	5.5	5.3	5.04	4.94	4.76	4.64
S.E.M.	0.2	0.203961	0.189737	0.163095	0.161245	0.219089	0.256125	0.31241	0.324962	0.172047
Lymph flow	bl	3	6	12	18	24	30	36	42	48
Mean	3.70375	6.74419	9.76054	18.381	29.6835	28.6447	32.0991	32.9789	30.184	25.8239
S.E.M.	0.635323	1.11024	2.02674	3.65033	6.82826	4.9979	6.298	6.27462	5.67774	4.60299
L-L. Prot	bl	3	6	12	18	24	30	36	42	48
Mean	4.08	3.72	3.64	4.14	3.9	3.6	3.4	3.14	3.08	2.96
S.E.M.	0.135647	0.12	0.132665	0.222711	0.176068	0.209762	0.260768	0.222711	0.257682	0.213542
(pul)PI,oncotic	bl	3	6	12	18	24	30	36	42	48
Mean	0	#DIV/0!	#DIV/0!	#DIV/0!	#DIV/0!	#DIV/0!	#DIV/0!	#DIV/0!	#DIV/0!	#DIV/0!
S.E.M.	#DIV/0!	#DIV/0!	#DIV/0!	#DIV/0!	#DIV/0!	#DIV/0!	#DIV/0!	#DIV/0!	#DIV/0!	#DIV/0!
F-QL	bl	3	6	12	18	24	30	36	42	48
Mean	#DIV/0!	#DIV/0!	#DIV/0!	#DIV/0!	#DIV/0!	#DIV/0!	#DIV/0!	#DIV/0!	#DIV/0!	#DIV/0!
S.E.M.	#DIV/0!	#DIV/0!	#DIV/0!	#DIV/0!	#DIV/0!	#DIV/0!	#DIV/0!	#DIV/0!	#DIV/0!	#DIV/0!
F-L. Prot	bl	3	6	12	18	24	30	36	42	48
Mean	#DIV/0!	#DIV/0!	#DIV/0!	#DIV/0!	#DIV/0!	#DIV/0!	#DIV/0!	#DIV/0!	#DIV/0!	#DIV/0!
S.E.M.	#DIV/0!	#DIV/0!	#DIV/0!	#DIV/0!	#DIV/0!	#DIV/0!	#DIV/0!	#DIV/0!	#DIV/0!	#DIV/0!
(flank)PI	bl	3	6	12	18	24	30	36	42	48
Mean	0	#DIV/0!	#DIV/0!	#DIV/0!	#DIV/0!	#DIV/0!	#DIV/0!	#DIV/0!	#DIV/0!	#DIV/0!
S.E.M.	#DIV/0!	#DIV/0!	#DIV/0!	#DIV/0!	#DIV/0!	#DIV/0!	#DIV/0!	#DIV/0!	#DIV/0!	#DIV/0!
(sys)PI,oncotic	bl	3	6	12	18	24	30	36	42	48
Mean	0	#DIV/0!	#DIV/0!	#DIV/0!	#DIV/0!	#DIV/0!	#DIV/0!	#DIV/0!	#DIV/0!	#DIV/0!
S.E.M.	#DIV/0!	#DIV/0!	#DIV/0!	#DIV/0!	#DIV/0!	#DIV/0!	#DIV/0!	#DIV/0!	#DIV/0!	#DIV/0!
P-NO	bl	3	6	12	18	24	30	36	42	48
Mean	#DIV/0!	#DIV/0!	#DIV/0!	#DIV/0!	#DIV/0!	#DIV/0!	#DIV/0!	#DIV/0!	#DIV/0!	#DIV/0!
S.E.M.	#DIV/0!	#DIV/0!	#DIV/0!	#DIV/0!	#DIV/0!	#DIV/0!	#DIV/0!	#DIV/0!	#DIV/0!	#DIV/0!
L-NO	bl	3	6	12	18	24	30	36	42	48
Mean	#DIV/0!	#DIV/0!	#DIV/0!	#DIV/0!	#DIV/0!	#DIV/0!	#DIV/0!	#DIV/0!	#DIV/0!	#DIV/0!
S.E.M.	#DIV/0!	#DIV/0!	#DIV/0!	#DIV/0!	#DIV/0!	#DIV/0!	#DIV/0!	#DIV/0!	#DIV/0!	#DIV/0!
F-NO	bl	3	6	12	18	24	30	36	42	48
Mean	#DIV/0!	#DIV/0!	#DIV/0!	#DIV/0!	#DIV/0!	#DIV/0!	#DIV/0!	#DIV/0!	#DIV/0!	#DIV/0!
S.E.M.	#DIV/0!	#DIV/0!	#DIV/0!	#DIV/0!	#DIV/0!	#DIV/0!	#DIV/0!	#DIV/0!	#DIV/0!	#DIV/0!
P.O.	bl	3	6	12	18	24	30	36	42	48
Mean	16.8	#DIV/0!	#DIV/0!	15.7	#DIV/0!	#DIV/0!	#DIV/0!	11.7	#DIV/0!	#DIV/0!
S.E.M.	#DIV/0!	#DIV/0!	#DIV/0!	#DIV/0!	#DIV/0!	#DIV/0!	#DIV/0!	#DIV/0!	#DIV/0!	#DIV/0!
L.L.O.	bl	3	6	12	18	24	30	36	42	48
Mean	#DIV/0!	#DIV/0!	#DIV/0!	#DIV/0!	#DIV/0!	#DIV/0!	#DIV/0!	#DIV/0!	#DIV/0!	#DIV/0!
S.E.M.	#DIV/0!	#DIV/0!	#DIV/0!	#DIV/0!	#DIV/0!	#DIV/0!	#DIV/0!	#DIV/0!	#DIV/0!	#DIV/0!
F.L.O	bl	3	6	12	18	24	30	36	42	48
Mean	#DIV/0!	#DIV/0!	#DIV/0!	#DIV/0!	#DIV/0!	#DIV/0!	#DIV/0!	#DIV/0!	#DIV/0!	#DIV/0!
S.E.M.	#DIV/0!	#DIV/0!	#DIV/0!	#DIV/0!	#DIV/0!	#DIV/0!	#DIV/0!	#DIV/0!	#DIV/0!	#DIV/0!
P.C.D.	bl	3	6	12	18	24	30	36	42	48
Mean	#DIV/0!	#DIV/0!	#DIV/0!	#DIV/0!	#DIV/0!	#DIV/0!	#DIV/0!	#DIV/0!	#DIV/0!	#DIV/0!
S.E.M.	#DIV/0!	#DIV/0!	#DIV/0!	#DIV/0!	#DIV/0!	#DIV/0!	#DIV/0!	#DIV/0!	#DIV/0!	#DIV/0!
L.C.D.	bl	3	6	12	18	24	30	36	42	48
Mean	#DIV/0!	#DIV/0!	#DIV/0!	#DIV/0!	#DIV/0!	#DIV/0!	#DIV/0!	#DIV/0!	#DIV/0!	#DIV/0!
S.E.M.	#DIV/0!	#DIV/0!	#DIV/0!	#DIV/0!	#DIV/0!	#DIV/0!	#DIV/0!	#DIV/0!	#DIV/0!	#DIV/0!
others	W/D	Q	tis.CD	skin	Pan.C	con.t	muscle	0	0	0
Mean	#DIV/0!	#DIV/0!	#DIV/0!	#DIV/0!	#DIV/0!	#DIV/0!	#DIV/0!
S.E.M.	#DIV/0!	#DIV/0!	#DIV/0!	#DIV/0!	#DIV/0!	#DIV/0!	#DIV/0!
peak	bl	3	6	12	18	24	30	36	42	48
C1	15	16	20	16	28	42	29	31	39	40
C2	17	13	16	20	17	26	23	17	34	36
C3	18	24	20	12	20	15	23	34	27	26
C4	22	22	17	20	24	26	30	28	35	40
C5	17	10	11	15	15	16	20	32	26	40
0	17.8	17	16.8	16.6	20.8	25	25	28.4	32.2	36.4
0	1.15758	2.64575	1.65529	1.53623	2.35372	4.85798	1.92354	3.00998	2.4779	2.71293
pause	bl	3	6	12	18	24	30	36	42	48		tidal voume	bl	3	6	12	18	24	30	36	42	48
C1	15	16	20	15	23	37	29	31	38	40		C1
C2	17	12	15	20	16	25	19	16	34	36		C2	396	365	452	399	378	397	396	457	397	407
C3	18	24	20	12	20	13	20	28	26	24		C3	416	413	422	435	420	497	368	391	426	547
C4	22	20	16	20	23	22	27	28	35	37		C4	606	467	492	408	409	567	482	479	489	529
C5	16	10	11	15	15	14	17	31	26	40		C5	437	380	356	386	408	401	476	489	428	409
0	17.6	16.4	16.4	16.4	19.4	22.2	22.4	26.8	31.8	35.4
0	1.2083	2.56125	1.69115	1.56844	1.69115	4.35201	2.35797	2.78209	2.45764	2.95973
0
P mean	bl	3	6	12	18	24	30	36	42	48		mean PEEP+(Peak-PEEP)*Ti/T(i+e)	bl	3	6	12	18	24	30	36	42	48
C1	7.8	10	13	6.6	12	17	17	15	17	17		C1	8.33333	8.66667	10	8.66667	12.6667	17.3333	13	13.6667	16.3333	16.6667
C2	8.2	8	7.8	9.1	8.4	10	10	11	14	15		C2	9	7.66667	8.66667	10	9	12	11	9	14.6667	15.3333
C3	8.6	9.8	9.8	5.6	9.2	9.8	15	21	15	11		C3	9.33333	11.3333	10	7.33333	10	8.33333	11	14.6667	12.3333	12
C4	13	14	9.5	11	11	14	14	13	16	17		C4	10.6667	10.6667	9	10	11.3333	12	13.3333	12.6667	15	16.6667
C5	8.3	7	6.8	7.7	7.9	9.4	12	13	12	16		C5	9	6.66667	7	8.33333	8.33333	8.66667	10	14	12	16.6667
0
0
0
static compliance	bl	3	6	12	18	24	30	36	42	48		calculated static compliance	bl	3	6	12	18	24	30	36	42	48
C1	38.1	29.2	24.2	33.9	17.4	9.8	20	21.1	16.8	14.4		C1
C2	40.3	21.2	37.3	36.6	37	18.7	23.8	34.3	14.3	12.6		C2	33	52.1429	45.2	26.6	34.3636	19.85	28.2857	41.5455	13.6897	13.129
C3	35.9	24.1	32.3	26.8	27.3	30.4	15.7	13.9	19.3	23.3		C3	32	21.7368	28.1333	62.1429	28	62.125	24.5333	17	20.2857	28.7895
C4	40.3	23	58.9	38.8	45.3	32.8	24.2	23.1	23.1	19.5		C4	35.6471	31.1333	44.7273	27.2	22.7222	33.3529	21.9091	20.8261	16.3	16.5312
C5	42.9	51.9	48.6	49.2	54.2	30	17	17.9	17.6	13.5		C5	39.7273	76	59.3333	38.6	40.8	44.5556	39.6667	18.8077	20.381	11.6857
Oxygen Index	bl	3	6	12	18	24	30	36	42	48
C1	1.61379	1.99084	2.53017	3.27543	14.6939	28.7162	19.0797	16.7411	21.7949	18.8053
C2	1.6276	1.50122	1.27869	1.47568	1.70435	2.97619	3.85109	4.69663	9.83895	8.67264
C3	1.6847	2.51089	1.95442	1.24051	2.01996	4.5618	9.94236	23.1386	19.7628	10.5566
C4	2.66341	2.7668	1.55616	2.13296	2.43928	4.08629	11.254	14.9033	22.5989	33.0739
C5	1.53704	1.27157	1.31009	1.53125	2.14134	2.6138	9.57447	23.7226	25.4237	27.0728
0
0
0
Sodium
C1
C2
C3
C4
C5
mean	#DIV/0!
SD	#DIV/0!
Potassium
C1
C2
C3
C4
C5
0
mean	#DIV/0!
SD	#DIV/0!
Calcium
C1
C2
C3
C4
C5
0
0
mean	#DIV/0!
SD	#DIV/0!
ACT	0h	24h	48h
#REF!
C1
C2
C3
C4
C5
0
0
0
mean	#DIV/0!
SD	#DIV/0!

## Sheet: Fluid balance
		Fluid Balance Data
C1	BW	31	BSA	0.828935	Surv.	0		mean	sem
C2	BW	33	BSA	0.864215	Surv.		BW	34.4
C3	BW	34	BSA	0.881587	Surv.		BSA	0.889302
C4	BW	40	BSA	0.98247	Surv.		Surv.	0
C5	BW	34	BSA		Surv.
0	BW		BSA		Surv.
	BW		BSA		Surv.
L/R	0	3	6	12	18	24	30	36	42	48		L/R (0-0)	0	3	6	12	18	24	30	36	42	48
C1		836	1030	1304	874	996	593	638	673	526		C1		836	1030	1304	874	996	593	638	673	526
C2		897	977	1484	1021	1075	580	655	673	597		C2		897	977	1484	1021	1075	580	655	673	597
C3		1139	910	1384	1017	1078	627	683	703	637		C3		1139	910	1384	1017	1078	627	0	703	637
C4		1175	1363	1559	1191	1184	830	817.1	765.4	774		C4		1175	1363	1559	1191	1184	0	817.1	0	774
C5		948	1103	1431	1012	1005	689	695	667	626		C5		948	1103	1431	1012	1005	689	695	667	626
0
0
Others	0	3	6	12	18	24	30	36	42	48
C1		200
C2		200
C3		200
C4		200
C5		200
0
0
#REF!
In total	0	3	6	12	18	24	30	36	42	48		In total (0-0)	0	3	6	12	18	24	30	36	42	48
C1		1036	1030	1304	874	996	593	638	673	526		C1		1036	1030	1304	874	996	593	638	673	526
C2		1097	977	1484	1021	1075	580	655	673	597		C2		1097	977	1484	1021	1075	580	655	673	597
C3		1339	910	1384	1017	1078	627	683	703	637		C3		1339	910	1384	1017	1078	627	0	703	637
C4		1375	1363	1559	1191	1184	830	817.1	765.4	774		C4		1375	1363	1559	1191	1184	0	817.1	0	774
C5		1148	1103	1431	1012	1005	689	695	667	626		C5		1148	1103	1431	1012	1005	689	695	667	626
0
0
#REF!
Urine	0	3	6	12	18	24	30	36	42	48		Urine (AVE)	0	3	6	12	18	24	30	36	42	48
C1		670	500	970	740	710	630	430	260	220		C1		670	500	970	740	710	630	430	260	220
C2		150	800	1210	850	640	320	530	160	240		C2		150	800	1210	850	640	320	530	160	240
C3		840	620	965	1030	1090	470	0	90	100		C3		840	620	965	1030	1090	470	280	90	100
C4		510	2000	1090	1210	570	0	150	0	50		C4		510	2000	1090	1210	570	360	150	100	50
C5		610	1200	1360	500	650	460	170	180	430		C5		610	1200	1360	500	650	460	170	180	430
0
0
#REF!
Lung Lymph	0	3	6	12	18	24	30	36	42	48		accumulated fluid intake	0	3	6	12	18	24	30	36	42	48
C1		3.2	9	15	18	60	34	54	52	38.9		C1		1036	2066	3370	4244	5240	5833	6471	7144	7670
C2		4	6	2	18.3	26.4	36.6	24	33	34		C2		1097	2074	3558	4579	5654	6234	6889	7562	8159
C3		3.2	6.4	12	11.6	12.4	20	22	20.4	16.4		C3		1339	2249	3633	4650	5728	6355	7038	7741	8378
C4		5.59	9	14	35.6	44.5	45	51	52.8	51.6		C4		1375	2738	4297	5488	6672	7502	8319.1	9084.5	9858.5
C5		5.2	8.4	12	20.4	22.8	28	30.6	28.8	30.4		C5		1148	2251	3682	4694	5699	6388	7083	7750	8376
0		4.238
0		0.498241
#REF!
Flank Lymph	0	3	6	12	18	24	30	36	42	48		accumulated fluid intake (0-0)	0	3	6	12	18	24	30	36	42	48
C1												C1		1036	2066	3370	4244	5240	5833	6471	7144	7670
C2												C2		1097	2074	3558	4579	5654	6234	6889	7562	8159
C3												C3		1339	2249	3633	4650	5728	6355	6355	7058	7695
C4												C4		1375	2738	4297	5488	6672	6672	7489.1	7489.1	8263.1
C5												C5		1148	2251	3682	4694	5699	6388	7083	7750	8376
0
0
#REF!
Out total (0-0)	0	3	6	12	18	24	30	36	42	48		Out total (AVE)	0	3	6	12	18	24	30	36	42	48
C1		673.2	509	985	758	770	664	484	312	258.9		C1		673.2	509	985	758	770	664	484	312	258.9
C2		154	806	1212	868.3	666.4	356.6	554	193	274		C2		154	806	1212	868.3	666.4	356.6	554	193	274
C3		843.2	626.4	977	1041.6	1102.4	490	22	110.4	116.4		C3		843.2	626.4	977	1041.6	1102.4	490	302	110.4	116.4
C4		515.59	2009	1104	1245.6	614.5	45	201	52.8	101.6		C4		515.59	2009	1104	1245.6	614.5	405	201	152.8	101.6
C5		615.2	1208.4	1372	520.4	672.8	488	200.6	208.8	460.4		C5		615.2	1208.4	1372	520.4	672.8	488	200.6	208.8	460.4
0
0
#REF!
Balance (0-0)	0	3	6	12	18	24	30	36	42	48		Balance	0	3	6	12	18	24	30	36	42	48
C1		362.8	521	319	116	226	-71	154	361	267.1		C1		362.8	521	319	116	226	-71	154	361	267.1
C2		943	171	272	152.7	408.6	223.4	101	480	323		C2		943	171	272	152.7	408.6	223.4	101	480	323
C3		495.8	283.6	407	-24.6	-24.4	137	-22	592.6	520.6		C3		495.8	283.6	407	-24.6	-24.4	137	381	592.6	520.6
C4		859.41	-646	455	-54.6	569.5	-45	616.1	-52.8	672.4		C4		859.41	-646	455	-54.6	569.5	425	616.1	612.6	672.4
C5		532.8	-105.4	59	491.6	332.2	201	494.4	458.2	165.6		C5		532.8	-105.4	59	491.6	332.2	201	494.4	458.2	165.6
0
0
#REF!
Net balance (0-0)	0	3	6	12	18	24	30	36	42	48		Net balance (AVE)	0	3	6	12	18	24	30	36	42	48
C1		362.8	883.8	1202.8	1318.8	1544.8	1473.8	1627.8	1988.8	2255.9		C1		362.8	883.8	1202.8	1318.8	1544.8	1473.8	1627.8	1988.8	2255.9
C2		943	1114	1386	1538.7	1947.3	2170.7	2271.7	2751.7	3074.7		C2		943	1114	1386	1538.7	1947.3	2170.7	2271.7	2751.7	3074.7
C3		495.8	779.4	1186.4	1161.8	1137.4	1274.4	1252.4	1845	2365.6		C3		495.8	779.4	1186.4	1161.8	1137.4	1274.4	1655.4	2248	2768.6
C4		859.41	213.41	668.41	613.81	1183.31	1138.31	1754.41	1701.61	2374.01		C4		859.41	213.41	668.41	613.81	1183.31	1608.31	2224.41	2837.01	3509.41
C5		532.8	427.4	486.4	978	1310.2	1511.2	2005.6	2463.8	2629.4		C5		532.8	427.4	486.4	978	1310.2	1511.2	2005.6	2463.8	2629.4
0
0
#REF!
Urine/kg/h	0	3	6	12	18	24	30	36	42	48
C1		7.2043	5.37634	5.21505	3.97849	3.8172	3.3871	2.31183	1.39785	1.1828
C2		1.51515	8.08081	6.11111	4.29293	3.23232	1.61616	2.67677	0.808081	1.21212
C3		8.23529	6.07843	4.73039	5.04902	5.34314	2.30392	1.37255	0.441176	0.490196
C4		4.25	16.6667	4.54167	5.04167	2.375	1.5	0.625	0.416667	0.208333
C5		5.98039	11.7647	6.66667	2.45098	3.18627	2.2549	0.833333	0.882353	2.10784
0
0
#REF!
Net balance/kg (0-0)	0	3	6	12	18	24	30	36	42	48		Net balance/kg	0	3	6	12	18	24	30	36	42	48
C1		11.7032	28.5097	38.8	42.5419	49.8323	47.5419	52.5097	64.1548	72.771		C1		11.7032	28.5097	38.8	42.5419	49.8323	47.5419	52.5097	64.1548	72.771
C2		28.5758	33.7576	42	46.6273	59.0091	65.7788	68.8394	83.3848	93.1727		C2		28.5758	33.7576	42	46.6273	59.0091	65.7788	68.8394	83.3848	93.1727
C3		14.5824	22.9235	34.8941	34.1706	33.4529	37.4824	36.8353	54.2647	69.5765		C3		14.5824	22.9235	34.8941	34.1706	33.4529	37.4824	48.6882	66.1176	81.4294
C4		21.4853	5.33525	16.7102	15.3453	29.5827	28.4577	43.8602	42.5403	59.3502		C4		21.4853	5.33525	16.7102	15.3453	29.5827	40.2077	55.6102	70.9252	87.7352
C5		15.6706	12.5706	14.3059	28.7647	38.5353	44.4471	58.9882	72.4647	77.3353		C5		15.6706	12.5706	14.3059	28.7647	38.5353	44.4471	58.9882	72.4647	77.3353
0
0
#REF!
Net balance (0-0)	0	3	6	12	18	24	30	36	42	48
mean		638.762	683.602	986.002	1122.22	1424.6	1513.68	1782.38	2150.18	2539.92
SEM		111.595	161.434	172.862	156.995	148.569	177.684	172.455	197.557	147.068
Urine/kg/h	0	3	6	12	18	24	30	36	48	48
mean		5.43703	9.59339	5.45298	4.16262	3.59079	2.21242	1.5639	0.789225	1.04026
SEM		1.18404	2.08773	0.407149	0.476394	0.494584	0.335642	0.403097	0.1788	0.330474
Net balance/kg (0-0)	0	3	6	12	18	24	30	36	48	48
mean		18.4034	20.6193	29.3421	33.49	42.0825	44.7416	52.2066	63.3619	74.4411
SEM		2.99946	5.18925	5.77127	5.50704	5.43076	6.19819	5.60656	7.07357	5.53822
In Total	0	3	6	12	18	24	30	36	42	48
mean		1199
SEM		67.1379
Urine	0	3	6	12	18	24	30	36	42	48
mean		556
SEM		114.787
Lung Lymph	0	3	6	12	18	24	30	36	42	48
mean		3.70375
SEM		0.635323
Flank Lymph	0	3	6	12	18	24	30	36	42	48
mean		#DIV/0!
SEM		#DIV/0!
Out Total	0	3	6	12	18	24	30	36	42	48
mean		560.238
SEM		114.645
Balance	0	3	6	12	18	24	30	36	42	48
for cricket graph
	in total	sem	out total	sem	balance	sem	net/kg	sem
0	0	0	0	0	0	0	0	0
3
6
9
12
15
18
21
24
27
30
33
36
39
42
45
48
51
54
57
60
63
66
69
72

## Sheet: reflection coefficiebnt
base line	CL(min)	CP(min)	πL(min)	πP(min)	LQL (BL)	Pc	πP(BL)	πL(BL)
C1
#REF!
C2
C3
C4
C5
0
0
0
24 hr	CL(min)	CP(min)	πL(min)	πP(min)	LQL (BL)	Pc	πP(BL)	πL(BL)
C1
#REF!
C2
C3
C4
C5
0
0
0
Real protein ver.
base line	Refletction coefficient		Reflection coefficient (Oncotic)			Filtration coefficient		Filtration coefficient (Oncotic)
C1	0		#DIV/0!			#DIV/0!		#DIV/0!
#REF!
C2
C3
C4
C5
0
0
0
24 hr	Refletction coefficient		Reflection coefficient (Oncotic)			Filtration coefficient		Filtration coefficient (Oncotic)
C1	0		#DIV/0!			#DIV/0!		#DIV/0!
#REF!
C2
C3
C4
C5
0
0
0
base line	Refletction coefficient		Reflection coefficient (Oncotic)			Filtration coefficient		Filtration coefficient (Oncotic)
mean	0		#DIV/0!			#DIV/0!		#DIV/0!
sem	#DIV/0!		#DIV/0!			#DIV/0!		#DIV/0!
24 hr	Refletction coefficient		Reflection coefficient (Oncotic)			Filtration coefficient		Filtration coefficient (Oncotic)
mean	0		#DIV/0!			#DIV/0!		#DIV/0!
sem	#DIV/0!		#DIV/0!			#DIV/0!		#DIV/0!
old ver.
base line	Refletction coefficient		Reflection coefficient (Oncotic)			Filtration coefficient		Filtration coefficient (Oncotic)
C1	#DIV/0!		#DIV/0!			#DIV/0!		#DIV/0!
#REF!
C2
C3
C4
C5
0
0
0
24 hr	Refletction coefficient		Reflection coefficient (Oncotic)			Filtration coefficient		Filtration coefficient (Oncotic)
C1	#DIV/0!		#DIV/0!			#DIV/0!		#DIV/0!
#REF!
C2
C3
C4
C5
0
0
base line	Refletction coefficient		Reflection coefficient (Oncotic)			Filtration coefficient		Filtration coefficient (Oncotic)
mean	#DIV/0!		#DIV/0!			#DIV/0!		#DIV/0!
sem	#DIV/0!		#DIV/0!			#DIV/0!		#DIV/0!
24 hr	Refletction coefficient		Reflection coefficient (Oncotic)			Filtration coefficient		Filtration coefficient (Oncotic)
mean	#DIV/0!		#DIV/0!			#DIV/0!		#DIV/0!
sem	#DIV/0!		#DIV/0!			#DIV/0!		#DIV/0!

## Sheet: Hemodynamic
Time(h)	MAP Mean	SE	CO Mean	SE	PAP Mean	SE	PCWP Mean	SE	CVP Mean	SE	LAP Mean	SE	Pc Mean	SE	CI Mean	SE	SVI Mean	SE	SVRI Mean	SE	PVRI Mean	SE	LVSWI Mean	SE	RVSWI Mean	SE
0
3
6
12
18
24
30
36
42
48
54
60
66
72

## Sheet: Oxygenation
Time (h)	aPH Mean	SEM	vPH Mean	SEM	P/F retio M	SEM	DO2 Mean	SEM	VO2 Mean	SEM	O2 Extract M	SEM	Qs/Qt Mean	SEM
0
3
6
12
18
24
30
36
42
48
54
60
66
72

## Sheet: Lymph
Time (h)	L-QL Mean	SEM	L-LP Mean	SEM	F-QL Mean	SEM	F-LP Mean	SEM	(pul)PI	SEM	(flank)PI	SEM	(sys)PI	SEM
0
3
6
12
18
24
30
36
42
48
54
60
66
72

## Sheet: Microsphere
		Microsphere data
animal	date
upper trachea	BL	3	6	12	18	24	48	72
0
0
0
0
0
0
0
middle trachea	BL	3	6	12	18	24	48	72
0
0
0
0
0
0
0
lower trachea	BL	3	6	12	18	24	48	72
0
0
0
0
0
0
0
carina	BL	3	6	12	18	24	48	72
0
0
0
0
0
0
0
lung	BL	3	6	12	18	24	48	72
0
0
0
0
0
0
0
heart	BL	3	6	12	18	24	48	72
0
0
0
0
0
0
0
pancreas	BL	3	6	12	18	24	48	72
0
0
0
0
0
0
0
spleen	BL	3	6	12	18	24	48	72
0
0
0
0
0
0
0
kidney	BL	3	6	12	18	24	48	72
0
0
0
0
0
0
0
ileum	BL	3	6	12	18	24	48	72
0
0
0
0
0
0
0
colon	BL	3	6	12	18	24	48	72
0
0
0
0
0
0
0
skin(burn)	BL	3	6	12	18	24	48	72
0
0
0
0
0
0
0
skin(no burn)	BL	3	6	12	18	24	48	72
0
0
0
0
0
0
0
subcutaneous tissue	BL	3	6	12	18	24	48	72
0
0
0
0
0
0
0
upper trachea	BL	3	6	12	18	24	48	72
Mean	#DIV/0!
SEM	#DIV/0!
middle trachea	BL	3	6	12	18	24	48	72
Mean	#DIV/0!
SEM	#DIV/0!
lower trachea	BL	3	6	12	18	24	48	72
Mean	#DIV/0!
SEM	#DIV/0!
carina	BL	3	6	12	18	24	48	72
Mean	#DIV/0!
SEM	#DIV/0!
lung	BL	3	6	12	18	24	48	72
Mean	#DIV/0!
SEM	#DIV/0!
heart	BL	3	6	12	18	24	48	72
Mean	#DIV/0!
SEM	#DIV/0!
pancreas	BL	3	6	12	18	24	48	72
Mean	#DIV/0!
SEM	#DIV/0!
spleen	BL	3	6	12	18	24	48	72
Mean	#DIV/0!
SEM	#DIV/0!
kidney	BL	3	6	12	18	24	48	72
Mean	#DIV/0!
SEM	#DIV/0!
ileum	BL	3	6	12	18	24	48	72
Mean	#DIV/0!
SEM	#DIV/0!
colon	BL	3	6	12	18	24	48	72
Mean	#DIV/0!
SEM	#DIV/0!
skin(burn)	BL	3	6	12	18	24	48	72
Mean	#DIV/0!
SEM	#DIV/0!
skin(no burn)	BL	3	6	12	18	24	48	72
Mean	#DIV/0!
SEM	#DIV/0!
middle trachea	BL	3	6	12	18	24	48	72
Mean	#DIV/0!
SEM	#DIV/0!
for cricket graph
	upper trachea	sem	middle trachea	sem	lower trachea	sem	carina	sem
0
3
6
12
18
24
48
72
	lung	sem	heart	sem	pancreas	sem	spleen	sem
0
3
6
12
18
24
48
72
	kidney	sem	ileum	sem	colon	sem
0
3
6
12
18
24
48
72
	skin(burn)	sem	skin(normal)	sem	subcutaneous t	sem
0
3
6
12
18
24
48
72
