# Supplementary material for: Adipose-derived stem cells attenuate pulmonary microvascular hyperpermeability after smoke inhalation
Source: PLoS One. 2017 Oct 5;12(10):e0185937. doi: 10.1371/journal.pone.0185937 (PMC5628899; doi:10.1371/journal.pone.0185937)
Supplement: S2 Data — (XLSX) [file pone.0185937.s002.xlsx]

## Sheet: Raw data
T1	Date	2014-04-22	Wt	31	BSA	0.828935	COHb	66.5	Cells	200						mean	sem
T2	Date	2014-05-07	Wt	31	BSA	0.828935	COHb	78.8	Cells	170					Wt	33.6667	0.666667
T3	Date	2015-04-15	Wt	35	BSA	0.898789	COHb	60.2	Cells	124	0.96	0.66			BSA	0.375317	0.17698
T4	Date	2015-04-20	Wt	33	BSA	0.864215	COHb	67.2	Cells	214	0.89	0.88			COHb	67.4333	4.24513
T5	Date	2015-04-27	Wt	33	BSA	0.864215	COHb	74.9	Cells	230	0.96	0.93			Time		32.9916
	Date		Wt		BSA	0	COHb		Cells
	Date		Wt		BSA	0	COHb		Cells						1-3 day
	Date		Wt		BSA	0	COHb		Cells
	Date		Wt		BSA	0	COHb		Cells
Temp	bl	3	6	12	18	24	30	36	42	48
T1	39.5	39.5	39.6	39.8	39.5	39.2	39.8	40.1	40.2	39.7
T2	39.5	39.8	39.5	40.4	40.8	40.8	40.9	40.4	40.2	40.2
T3	39	40.1	39.3	38.8	40.2	39.2	40.6	40.4	40.2	40.2
T4	39.4	40.1	40	40.1	39.5	40.1	40.4	40.5	40.7	40.8
T5	39	39.6	39.6	39.8	39.6	39.7	41.1	40.7	40.9	40.5
0
0
0
0
CO	bl	3	6	12	18	24	30	36	42	48
T1	5.73	5.13	4.8	4.79	4.82	4.36	4.46	4.06	7.15	4.36
T2	5.33	4.47	4.58	5.06	5.54	4.74	4.43	5.22	5.71	4.81
T3	4.9	6.95	7.16	5.36	5.66	4.77	4.78	4.99	4.03	3.86
T4	5.33	5.77	5.68	6.15	4.93	5.84	3.92	6.32	5.6	5.15
T5	5.98	6.64	5.76	5.48	5.37	6.73	5.16	5.23	6.54	7.53
0
0
0
0
HR	bl	3	6	12	18	24	30	36	42	48
T1	117	105	106	106	103	86	110	116	127	104
T2	97	96	93	103	108	102	101	106	98	92
T3	73	89	95	71	123	77	98	115	111	80
T4	98	119	136	107	104	115	152	182	154	119
T5	83	98	86	118	119	162	181	141	130	125
0
0
0
0
MAP	bl	3	6	12	18	24	30	36	42	48
T1	92	106	109	103	93	100	95	97	104	100
T2	96	118	123	100	100	102	101	111	101	107
T3	88	124	107	96	103	86	94	92	99	104
T4	103	117	109	115	108	107	101	105	110	107
T5	104	107	107	105	105	89	97	90	108	91
0
0
0
0
PAP	bl	3	6	12	18	24	30	36	42	48
T1	27	32	33	37	35	32	31	34	33	30
T2	16	23	28	25	35	29	23	29	25	30
T3	18	29	26	22	34	26	25	24	27	20
T4	22	29	28	22	22	23	26	28	27	21
T5	28	24	26	26	26	27	31	24	30	30
0
0
0
0
PCWP	bl	3	6	12	18	24	30	36	42	48
T1	19	17	17	17	19	16	19	22	22	20
T2	9	14	16	11	20	15	12	12	12	16
T3	10	21	14	16	17	17	13	10	14	11
T4	12	18	14	12	11	13	15	15	13	11
T5	16	15	15	16	13	15	16	15	12	17
0
0
0
0
LAP	bl	3	6	12	18	24	30	36	42	48
T1	9	12	11	10	14	16	14	13	15	16
T2	7	12	10	6	12	8	9	6	5	12
T3	6	12	11	13	12	12	12	8	8	7
T4
T5	13	13	12	9	9	7	11	10	10	13
0
0
0
0
CVP	bl	3	6	12	18	24	30	36	42	48
T1	7	10	12	10	11	15	15	13	15	16
T2	6	10	11	7	11	6	5	5	6	10
T3	4	8	8	9	8	10	7	5	6	4
T4	11	15	10	5	7	7	8	4	5	5
T5	11	12	11	8	10	11	10	13	13	12
0
0
0
0
Hct	bl	3	6	12	18	24	30	36	42	48		Hct (change from base line)	bl	3	6	12	18	24	30	36	42	48
T1	27	25	25	27	27	28	30	31	33	29		T1	0	-2	-2	0	0	1	3	4	6	2
T2	23	26	25	26	27	31	32	30	30	29		T2	0	3	2	3	4	8	9	7	7	6
T3	29	26	28	28	28	24	29	27	30	31		T3	0	-3	-1	-1	-1	-5	0	-2	1	2
T4	24	19	21	27	26	27	27	28	26	28		T4	0	-5	-3	3	2	3	3	4	2	4
T5	25	21	22	24	27	27	32	28	30	29		T5	0	-4	-3	-1	2	2	7	3	5	4
0
0
0
0
Hgb	bl	3	6	12	18	24	30	36	42	48
T1	8.7	8.1	7.9	9.2	8.6	8.9	9.3	9.8	11	9.2
T2	7.8	7.8	7.8	8.2	8.4	9	9.2	9	8.8	8.5
T3	9.9	8.8	9.4	9.4	9.4	8.3	10	9.1	10.2	10.5
T4	8.1	6.5	7.1	9.1	8.9	9.2	9.2	9.5	9	9.5
T5	8.4	7.2	7.5	8.1	9.2	9.1	11	9.6	10.1	9.7
0
0
0
0
Lymph flow	bl	3	6	12	18	24	30	36	42	48		PVPI	bl	3	6	12	18	24	30	36	42	48
T1	2	2.4	14.64	16	16.2	16.9	10.5	10	9	8.9		T1	1.53333	1.84615	10.4571	11.2	11.5714	11.4679	7.5	7	5.46429	5.83103
T2	3.6	10.8	8.4	10.2	19.4	23.1	25.2	26	32.4	19.6		T2	2.13333	6.23077	5.91111	6.66923	12.6846	14.5444	15.8667	16.64	18.144	11.76
T3	3	10.8	7.2	6	6.9	10.4	12	8.4	16.8	6.8		T3	1.9	3.85714	4.37143	4.42105	4.43571	7.05714	8.27586	4.77931	9.26897	3.98621
T4	2	4.08	8	6.4	6	7.2	9.6	5.6	5.6	5.6		T4	1.67742	2.62286	5.24138	5.12	4.6	5.34194	6.8129	4.2	3.89153	4.48
T5	3.6	6.4	9.6	18	20.8	23.2	33.6	24.8	31.6	32.4		T5	2.55484	5.02857	7.94483	13.4237	14.4542	17.1852	22.8	17.856	20.856	25.65
0	2.84	6.896	9.568	11.32	13.86	16.16	18.18	14.96	19.08	14.66		0	2.0204	4.31	6.71796	8.25417	9.5492	11.1193	12.2511	10.0951	11.7415	10.0587
0	0.36	1.7157	1.32583	2.45243	3.11891	3.25371	4.7846	4.32407	5.57982	5.08012		0
0												0
0
L-L. Prot	bl	3	6	12	18	24	30	36	42	48		Loss of Lung Lymph Protein	bl	3	6	12	18	24	30	36	42	48
T1	4.6	4	4	4.2	4	3.8	4	4.2	3.4	3.8		T1		0.276	0.288	3.5136	4.032	3.888	3.8532	2.52	2.52	1.836
T2	3.2	3	3.8	3.4	3.4	3.4	3.4	3.2	2.8	3		T2		0.3456	0.972	1.9152	2.0808	3.9576	4.7124	5.1408	4.992	5.4432
T3	3.8	2	3.4	4.2	3.6	3.8	4	3.3	3.2	3.4		T3		0.342	0.648	1.4688	1.512	1.4904	2.3712	2.88	1.6632	3.2256
T4	5.2	3.6	3.8	4.8	4.6	4.6	4.4	4.5	4.1	4.8		T4		0.312	0.44064	1.824	1.8432	1.656	1.9872	2.5344	1.512	1.3776
T5	4.4	4.4	4.8	4.4	4.1	4	3.8	3.6	3.3	3.8		T5		0.4752	0.8448	2.7648	4.752	5.1168	5.568	7.6608	5.3568	6.2568
0	4.24	3.4	3.96	4.2	3.94	3.92	3.92	3.76	3.36	3.76				0.35016	0.638688	2.29728	2.844	3.22176	3.6984	4.1472	3.2088	3.62784
0	0.766812	0.938083	0.517687	0.509902	0.466905	0.438178	0.363318	0.568331	0.472229	0.669328				0.0752965	0.281012	0.829814	1.45001	1.58317	1.51964	2.24652	1.83958	2.15888
0
0
F-QL	bl	3	6	12	18	24	30	36	42	48		Accumulated Loss of Lung Lymph Protein	bl	3	6	12	18	24	30	36	42	48
T1														0.276	0.564	4.0776	8.1096	11.9976	15.8508	18.3708	20.8908	22.7268
T2														0.3456	1.3176	3.2328	5.3136	9.2712	13.9836	19.1244	24.1164	29.5596
T3														0.342	0.99	2.4588	3.9708	5.4612	7.8324	10.7124	12.3756	15.6012
T4														0.312	0.75264	2.57664	4.41984	6.07584	8.06304	10.5974	12.1094	13.487
T5														0.4752	1.32	4.0848	8.8368	13.9536	19.5216	27.1824	32.5392	38.796
0														0.35016	0.988848	3.28613	6.13013	9.35189	13.0503	17.1975	20.4063	24.0341
0														0.0752965	0.336909	0.783421	2.20788	3.676	5.06682	6.89937	8.58104	10.3984
0
0
F-L. Prot	bl	3	6	12	18	24	30	36	42	48		Lung Lymph	bl	24	48
T1													0.092	0.6422	0.3382
T2													0.1152	0.7854	0.588
T3													0.114	0.3952	0.2312
T4													0.104	0.3312	0.2688
T5													0.1584	0.928	1.2312
0
0
0
0
P.prot	bl	3	6	12	18	24	30	36	42	48		P.prot (change from baseline)	bl	3	6	12	18	24	30	36	42	48
T1	6	5.2	5.6	6	5.6	5.6	5.6	6	5.6	5.8		T1	0	-0.8	-0.4	0	-0.4	-0.4	-0.4	0	-0.4	-0.2
T2	5.4	5.2	5.4	5.2	5.2	5.4	5.4	5	5	5		T2	0	-0.2	0	-0.2	-0.2	0	0	-0.4	-0.4	-0.4
T3	6	5.6	5.6	5.7	5.6	5.6	5.8	5.8	5.8	5.8		T3	0	-0.4	-0.4	-0.3	-0.4	-0.4	-0.2	-0.2	-0.2	-0.2
T4	6.2	5.6	5.8	6	6	6.2	6.2	6	5.9	6		T4	0	-0.6	-0.4	-0.2	-0.2	0	0	-0.2	-0.3	-0.2
T5	6.2	5.6	5.8	5.9	5.9	5.4	5.6	5	5	4.8		T5	0	-0.6	-0.4	-0.3	-0.3	-0.8	-0.6	-1.2	-1.2	-1.4
0	5.96	5.44	5.64	5.76	5.66	5.64	5.72	5.56	5.46	5.48			0	-0.52	-0.32	-0.2	-0.3	-0.32	-0.24	-0.4	-0.5	-0.48
0	0.328634	0.219089	0.167332	0.336155	0.31305	0.328634	0.303315	0.517687	0.43359	0.54037			0	0.228035	0.178885	0.122474	0.1	0.334664	0.260768	0.469042	0.4	0.521536
0
0
FiO2	bl	3	6	12	18	24	30	36	42	48		% P.prot	bl	3	6	12	18	24	30	36	42	48
T1	0.21	1	0.21	0.21	0.21	0.21	0.21	0.21	0.25	0.3			100	86.6667	93.3333	100	93.3333	93.3333	93.3333	100	93.3333	96.6667
T2	0.21	1	0.21	0.21	0.21	0.21	0.3	0.33	0.45	0.4			100	96.2963	100	96.2963	96.2963	100	100	92.5926	92.5926	92.5926
T3	0.21	1	0.21	0.24	0.21	0.21	0.21	0.24	0.55	0.62			100	93.3333	93.3333	95	93.3333	93.3333	96.6667	96.6667	96.6667	96.6667
T4	0.21	1	0.21	0.21	0.23	0.25	0.38	0.48	0.6	0.65			100	90.3226	93.5484	96.7742	96.7742	100	100	96.7742	95.1613	96.7742
T5	0.21	1	0.21	0.21	0.21	0.21	0.21	1	1	0.21			100	90.3226	93.5484	95.1613	95.1613	87.0968	90.3226	80.6452	80.6452	77.4194
0
0
0
0
PaO2	bl	3	6	12	18	24	30	36	42	48
T1	101	446	105	107	108	118	108	92	88	156
T2	106	552	129	114	112	95	116	84	91	85
T3	104.3	584.1	97.9	123	89.3	106.7	87.3	85.7	76.2	80.4
T4	98.7	480.9	112.4	93.3	93.4	73.7	79.5	79.3	101.4	52.1
T5	105.4	529.4	113.4	106.7	86.5	102.3	51.2	86.1	52.1	47.1
0
0
0
0
PaCO2	bl	3	6	12	18	24	30	36	42	48
T1	36	36	32	29	30	30	31	30	40	32
T2	42	33	27	31	31	35	31	37	43	31
T3	36.1	34.5	36.1	29	39.7	33.7	32.4	29.6	30.6	32.8
T4	36.9	31.7	31.5	31.6	33.5	32.2	29.1	29.3	31.4	27.9
T5	33.2	26.2	28.6	32.1	28.6	34.7	33.4	32.3	35.6	37.5
0
0
0
0
apH	bl	3	6	12	18	24	30	36	42	48
T1	7.48	7.46	7.48	7.53	7.46	7.54	7.51	7.49	7.44	7.49
T2	7.49	7.55	7.56	7.53	7.51	7.45	7.53	7.48	7.42	7.61
T3	7.49	7.468	7.449	7.503	7.46	7.505	7.488	7.463	7.54	7.515
T4	7.491	7.529	7.453	7.471	7.479	7.481	7.516	7.495	7.499	7.559
T5	7.531	7.591	7.504	7.429	7.514	7.466	7.543	7.519	7.456	7.457
0
0
0
0
BE	bl	3	6	12	18	24	30	36	42	48
T1	3.6	2.3	1.6	2.7	-1	3.5	2.2	0.8	3.5	1.6
T2	8.5	6.5	3.2	4.2	2.9	1.6	4.1	4.3	3.2	10.1
T3	3.7	1.2	0.8	0.2	4.3	3	1.5	-2	3.8	3.6
T4	4.1	3.2	-1.9	-0.3	1.3	0.7	1.1	0	1.4	3.1
T5	4.6	3.3	-0.5	-2.8	0.4	1.2	6.1	3.6	1.3	2.4
0
0
0
0
SaO2	bl	3	6	12	18	24	30	36	42	48
T1	89.8	95.1	90.5	91	91.2	91.2	90.6	88.1	85.1	93.5
T2	91.1	94.4	93	91.4	91.3	87.5	90.9	84.8	86.7	87.4
T3	96.5	99.8	94.9	98.7	92.1	97	92.7	91.1	90.2	91.5
T4	97.1	99.9	98	96.5	96.7	91.8	94.3	92.8	97.2	80.3
T5	97	99.9	97.5	95.9	93.7	95.7	73.2	92.1	64.1	60.5
0
0
0
0
PvO2	bl	3	6	12	18	24	30	36	42	48
T1	51	57	47	45	48	41	43	41	34	47
T2	47	58	44	34	45	41	46	41	46	40
T3	45.8	55	45.1	49	45.3	40.9	47.3	42.6	41.2	35.8
T4	35.1	49.7	36.6	40.2	40.2	32.4	37.3	44.7	37.3	34.8
T5	44.2	54.2	41.4	55.5	43.3	45.5	28.7	55.7	38	30.4
0
0
0
0
PvCO2	bl	3	6	12	18	24	30	36	42	48
T1	45	45	41	36	38	44	40	39	53	37
T2	47	40	31	39	37	45	38	35	45	37
T3	46.2	41.8	40.8	29.4	60.4	40.7	39.4	39.2	33.9	36.7
T4	43.3	41.8	41.5	32.5	29.3	36.4	32.1	30.3	37.5	38.1
T5	34.5	34.6	40.3	34	35.6	42.3	40.2	37.9	42.1	40.1
0
0
0
0
vpH	bl	3	6	12	18	24	30	36	42	48
T1	7.42	7.38	7.41	7.45	7.46	7.44	7.44	7.41	7.34	7.41
T2	7.47	7.48	7.49	7.43	7.44	7.39	7.45	7.43	7.4	7.54
T3	7.435	7.4	7.424	7.458	7.143	7.429	7.418	7.432	7.45	7.523
T4	7.451	7.44	7.391	7.444	7.425	7.441	7.46	7.452	7.449	7.471
T5	7.477	7.464	7.431	7.361	7.463	7.387	7.466	7.463	7.433	7.436
0
0
0
0
SvO2	bl	3	6	12	18	24	30	36	42	48
T1	62.3	71.8	56	55.8	57.8	49.2	50.3	45.6	28.4	52.2
T2	57.1	72.1	57.9	36.4	52.5	42	54	46.3	54.5	49.5
T3	60.6	67.5	58.3	71.3	48.1	51.3	57.4	49.2	33.2	40.9
T4	52.5	73.9	50.4	62.1	62.8	43	59.4	67.3	53.1	41.6
T5	62	72.9	51.5	69.8	59.6	55.9	28.5	70.6	39	26.5
0
0
0
0
P.O.	bl	3	6	12	18	24	30	36	42	48
T1
T2
T3	19.9			17.6		14.6		16.4		18.5
T4	14.5			13.4		13.1		11		13.7
T5	13			10.7		11.7		8.4		8.7
0
0
0
0
L.L.O.	bl	3	6	12	18	24	30	36	42	48
T1
T2
T3
T4
T5
0
0
0
0
F.L.O	bl	3	6	12	18	24	30	36	42	48		Lymph LY	bl	3	6	12	18	24	30	36	42	48
T1												T1
T2												T2	21.42						0.26	0.33	0.45	1.36
T3												T3
T4												T4						0.22		2.8
T5												T5	5.4			2.32		0.04		2.74		0.04
0
0
0
0
WBC	bl	3	6	12	18	24	30	36	42	48		Lymph WBC	bl	3	6	12	18	24	30	36	42	48
T1	3.88			64.06		6.64		9.86		12.32		T1
T2	4.16			4.08		6.14		10.02		8.98		T2	22.7	0.08	0.16	0.26	0.08		0.3	0.38	0.62	2.34
T3	5.46			8.02		6.32		10.5		9.98		T3
T4	3.98			6.3		7.26		9.34		8.92		T4						0.24		3.14
T5	4.64			7.24		8.34		9.2		5.08		T5	5.4			2.32		0.04		2.74		0.04
0
0
0
0
Neutro	bl	3	6	12	18	24	30	36	42	48		Pellet WBC	WBC	Neutro
T1	55			1.6		67.68		71.76		82.48		T1
T2	32.36			56.09		75.3		81.15		86.11		T2
T3	43.68			63.73		66.93		73.31		80.52		T3	1.52	39.27
T4	21.38			70.44		74.71		80.37		74.69		T4
T5												T5
0
0
0
0
P.C.D	bl	3	6	12	18	24	30	36	42	48
T1
T2
T3
T4
T5
0
0
0
0
L.C.D	bl	3	6	12	18	24	30	36	42	48
T1
T2
T3
T4
T5
0
0
0
0
F.C.D.	bl	3	6	12	18	24	30	36	42	48
T1
T2
T3
T4
T5
0
0
0
0
P-NO	bl	3	6	12	18	24	30	36	42	48
T1
T2
T3
T4
T5
0
0
0
0
L-NO	bl	3	6	12	18	24	30	36	42	48
T1
T2
T3
T4
T5
0
0
0
0
F-NO	bl	3	6	12	18	24	30	36	42	48
T1
T2
T3
T4
T5
0
0
0
0
others	W/D	Q	tis.CD	skin	Pan.C	con.t	muscle
T1
T2
T3
T4
T5
0
0
0
0
CI	bl	3	6	12	18	24	30	36	42	48
T1	6.91249	6.18866	5.79056	5.7785	5.81469	5.25976	5.3804	4.89785	8.62553	5.25976
T2	6.42994	5.39246	5.52516	6.10422	6.68328	5.71818	5.34421	6.29724	6.88836	5.80263
T3	5.45178	7.73262	7.96627	5.96358	6.29736	5.30714	5.31826	5.55191	4.48381	4.29467
T4	6.16745	6.67658	6.57244	7.11628	5.7046	6.75758	4.53591	7.31299	6.47987	5.95916
T5	6.91957	7.68327	6.66501	6.34101	6.21373	7.78741	5.97073	6.05173	7.56756	8.71311
0	#DIV/0!	#DIV/0!	#DIV/0!	#DIV/0!	#DIV/0!	#DIV/0!	#DIV/0!	#DIV/0!	#DIV/0!	#DIV/0!
0	#DIV/0!	#DIV/0!	#DIV/0!	#DIV/0!	#DIV/0!	#DIV/0!	#DIV/0!	#DIV/0!	#DIV/0!	#DIV/0!
0	#DIV/0!	#DIV/0!	#DIV/0!	#DIV/0!	#DIV/0!	#DIV/0!	#DIV/0!	#DIV/0!	#DIV/0!	#DIV/0!
0	#DIV/0!	#DIV/0!	#DIV/0!	#DIV/0!	#DIV/0!	#DIV/0!	#DIV/0!	#DIV/0!	#DIV/0!	#DIV/0!
SVI	bl	3	6	12	18	24	30	36	42	48
T1	59.0811	58.9397	54.628	54.5141	56.4533	61.16	48.9127	42.2229	67.9175	50.5746
T2	66.288	56.1715	59.4104	59.2643	61.8822	56.0606	52.9129	59.4079	70.2894	63.072
T3	74.6819	86.8834	83.8555	83.994	51.198	68.9239	54.268	48.2775	40.3947	53.6833
T4	62.9331	56.1057	48.3267	66.5073	54.8519	58.7615	29.8415	40.1813	42.0771	50.077
T5	83.3683	78.4007	77.5001	53.7374	52.2162	48.0704	32.9875	42.9201	58.212	69.7049
0	#DIV/0!
0	#DIV/0!
0	#DIV/0!
0
LVSWI	bl	3	6	12	18	24	30	36	42	48
T1	66.6907	75.3485	72.8081	68.9495	60.6534	69.8692	53.8822	48.2354	82.2074	57.7765
T2	80.235	80.9768	91.3018	75.7634	74.0606	71.6679	66.2047	84.8345	91.7698	81.4891
T3	83.2852	132.341	109.482	94.8125	63.3627	69.365	60.5197	55.1522	49.9924	70.819
T4	88.1567	89.2754	71.6396	104.017	80.5665	85.5098	40.9903	57.3789	62.9473	72.8721
T5	103.177	100.227	100.13	70.1595	68.1735	53.6082	38.5822	46.6971	77.5849	73.9429
0
0
0
0
RVSWI	bl	3	6	12	18	24	30	36	42	48
T1	16.0701	17.6347	15.6017	20.0176	18.4264	14.1402	10.6434	12.0588	16.6262	9.62941
T2	9.01517	9.93112	13.7357	14.5079	20.1983	17.5358	12.9531	19.3907	18.1628	17.1556
T3	14.2194	24.8139	20.5278	14.8501	18.1036	14.9978	13.2848	12.4749	11.5367	11.6815
T4	9.41479	10.6825	11.8304	15.3765	11.1898	12.7865	7.3052	13.1152	12.5895	10.8968
T5	19.2748	12.795	15.81	13.1549	11.3622	10.4601	9.42123	6.42085	13.4586	17.0637
0
0
0
0
SVRI	bl	3	6	12	18	24	30	36	42	48
T1	983.727	1240.98	1340.11	1287.53	1128.18	1292.83	1189.5	1372.03	825.457	1277.62
T2	1119.76	1602.24	1621.67	1218.83	1065.35	1343.08	1437.07	1346.62	1103.31	1337.33
T3	1232.63	1200.11	994.192	1167.08	1206.86	1145.63	1308.7	1253.62	1659.3	1862.78
T4	1193.36	1222.18	1205.03	1236.6	1416.4	1183.86	1640.25	1104.88	1296.32	1369.32
T5	1075.21	989.162	1152.29	1223.78	1223.1	801.293	1165.69	1017.89	1004.29	725.344
0
0
0
0
PVRI	bl	3	6	12	18	24	30	36	42	48
T1	208.319	258.537	303.943	373.799	288.923	243.357	252.769	343.008	166.946	212.937
T2	111.976	163.191	260.626	249.008	275.314	293.8	209.573	292.192	232.276	248.163
T3	176.089	175.878	150.635	120.733	279.482	211.037	195.553	230.551	338.998	242.161
T4	285.369	347.483	340.817	247.32	308.523	272.287	458.563	306.304	333.34	281.919
T5	173.421	114.535	168.042	214.477	218.87	205.46	267.974	185.071	211.429	156.087
0
0
0
0
Pc	bl	3	6	12	18	24	30	36	42	48
T1	22.2	23	23.4	25	25.4	22.4	23.8	26.8	26.4	24
T2	11.8	17.6	20.8	16.6	26	20.6	16.4	18.8	17.2	21.6
T3	13.2	24.2	18.8	18.4	23.8	20.6	17.8	15.6	19.2	14.6
T4	16	22.4	19.6	16	15.4	17	19.4	20.2	18.6	15
T5	20.8	18.6	19.4	20	18.2	19.8	22	18.6	19.2	22.2
0
0
0
0
P/F ratio	bl	3	6	12	18	24	30	36	42	48
T1	480.952	446	500	509.524	514.286	561.905	514.286	438.095	352	520
T2	504.762	552	614.286	542.857	533.333	452.381	386.667	254.545	202.222	212.5
T3	496.667	584.1	466.19	512.5	425.238	508.095	415.714	357.083	138.545	129.677
T4	470	480.9	535.238	444.286	406.087	294.8	209.211	165.208	169	80.1538
T5	501.905	529.4	540	508.095	411.905	487.143	243.81	86.1	52.1	224.286
0	490.857	518.48	531.143	503.452	458.17	460.865	353.937	260.206	182.774	233.323
0	6.64179	24.7128	24.6948	16.1148	27.1442	45.1552	56.4239	63.4032	49.1107	76.4533
0						100.97	126.168
0
DO2	bl	3	6	12	18	24	30	36	42	48
T1	755.406	731.142	581.275	676.484	639.078	599.237	633.977	588.622	1120.88	639.94
T2	641.829	629.298	566.464	643.075	719.529	628.714	626.416	669.492	733.559	601.062
T3	725.395	1059.09	989.866	774.478	758.326	598.086	684.413	640.226	571.289	571.508
T4	677.965	685.942	644.104	869.805	683.683	791.117	546.001	894.208	790.64	627.563
T5	788.657	873.619	685.509	690.184	744.606	946.228	663.01	743.327	678.135	707.719
0
0
0
0
VO2	bl	3	6	12	18	24	30	36	42	48
T1	235.287	231.068	224.713	265.246	237.615	279.54	284.738	284.928	745.618	288.995
T2	243.291	207.48	219.814	389.058	309.67	327.72	257.961	304.874	274.756	262.061
T3	273.084	421.657	385.356	222.132	362.536	284.251	261.701	295.075	359.245	316.065
T4	314.782	239.823	317.032	314.301	243.179	420.98	203.811	248.525	362.234	301.053
T5	289.377	312.666	327.119	192.055	273.167	396.85	403.3	175.394	264.111	395.173
0
0
0
0
O2 extraction	bl	3	6	12	18	24	30	36	42	48
T1	0.311471	0.316037	0.386587	0.392095	0.371809	0.466493	0.44913	0.484059	0.665206	0.451597
T2	0.379059	0.3297	0.388045	0.604997	0.430379	0.521255	0.411804	0.455382	0.374552	0.435996
T3	0.376462	0.398132	0.389301	0.286815	0.478075	0.475268	0.382373	0.460892	0.628832	0.553037
T4	0.464305	0.349625	0.492206	0.361346	0.355689	0.532134	0.37328	0.277927	0.458153	0.479718
T5	0.366923	0.357897	0.477191	0.278266	0.366862	0.419403	0.608288	0.235958	0.389466	0.558375
0
0
0
0
Qs/Qt	bl	3	6	12	18	24	30	36	42	48
T1	0.263542	0.24411	0.21053	0.199716	0.20317	0.16469	0.184569	0.220618	0.213732	0.136287
T2	0.195214	0.198567	0.150259	0.129719	0.176168	0.214273	0.214235	0.310047	0.347051	0.300583
T3	0.0861403	0.0490495	0.12199	0.0513933	0.153302	0.0599145	0.17704	0.190004	0.21486	0.228183
T4	0.0614513	0.140313	0.0373176	0.0987533	0.10226	0.163638	0.207766	0.32135	0.177232	0.421088
T5	0.0774749	0.102022	0.0497101	0.131944	0.165315	0.0965064	0.382251	0.490575	0.660187	0.542504
0
0
0
0
Hct/Hgb	bl	3	6	12	18	24	30	36	42	48
T1	3.10345	3.08642	3.16456	2.93478	3.13953	3.14607	3.22581	3.16327	3	3.15217
T2	2.94872	3.33333	3.20513	3.17073	3.21429	3.44444	3.47826	3.33333	3.40909	3.41176
T3	2.92929	2.95455	2.97872	2.97872	2.97872	2.89157	2.9	2.96703	2.94118	2.95238
T4	2.96296	2.92308	2.95775	2.96703	2.92135	2.93478	2.93478	2.94737	2.88889	2.94737
T5	2.97619	2.91667	2.93333	2.96296	2.93478	2.96703	2.90909	2.91667	2.9703	2.98969
0
0
0
0
(pul)PI,oncotic	bl	3	6	12	18	24	30	36	42	48
T1
T2
T3	0
T4
T5
0
0
0
0
(flank)PI,oncotic	bl	3	6	12	18	24	30	36	42	48
T1
T2
T3	0
T4
T5
0
0
0
0
(sys)PI,oncotic	bl	3	6	12	18	24	30	36	42	48
T1
T2
T3	0
T4
T5
0
0
0
0
CO	bl	3	6	12	18	24	30	36	42	48
Mean	5.40333	6.45333	6.2	5.66333	5.32	5.78	4.62	5.51333	5.39	5.51333
S.E.M.	0.313918	0.353192	0.480555	0.245787	0.212211	0.566598	0.366788	0.40924	0.732143	1.0749
CI	bl	3	6	12	18	24	30	36	42	48		CI	bl	3	6	12	18	24	30	36	42	48
Mean	6.37624	6.73472	6.50389	6.26072	6.14273	6.16601	5.3099	6.02235	6.80902	6.00587		Mean	6.37624	6.73472	6.50389	6.26072	6.14273	6.16601	5.3099	6.02235	6.80902	6.00587
S.E.M.	0.272386	0.447145	0.426378	0.232783	0.176169	0.486744	0.228253	0.401746	0.685431	0.736801		S.E.M.	0.272386	0.447145	0.426378	0.232783	0.176169	0.486744	0.228253	0.401746	0.685431	0.736801
SVI	bl	3	6	12	18	24	30	36	42	48
Mean	#DIV/0!	73.7966	69.8941	68.0796	52.7554	58.5853	39.0323	43.793	46.8946	57.8217
S.E.M.	#DIV/0!	9.17815	10.9386	8.76965	1.08868	6.02051	7.67178	2.37757	5.67951	6.03208
HR	bl	3	6	12	18	24	30	36	42	48
Mean	84.6667	102	105.667	98.6667	115.333	118	143.667	146	131.667	108
S.E.M.	7.26483	8.88819	15.3876	14.1931	5.78312	24.5832	24.3196	19.5021	12.441	14.1067
MAP	bl	3	6	12	18	24	30	36	42	48		MAP	bl	3	6	12	18	24	30	36	42	48
Mean	98.3333	116	107.667	105.333	105.333	94	97.3333	95.6667	105.667	100.667		Mean	98.3333	116	107.667	105.333	105.333	94	97.3333	95.6667	105.667	100.667
S.E.M.	5.17472	4.93288	0.666667	5.48736	1.45297	6.55744	2.02759	4.70225	3.38296	4.91031		S.E.M.	5.17472	4.93288	0.666667	5.48736	1.45297	6.55744	2.02759	4.70225	3.38296	4.91031
PAP	bl	3	6	12	18	24	30	36	42	48		PAP	bl	3	6	12	18	24	30	36	42	48
Mean	22.6667	27.3333	26.6667	23.3333	27.3333	25.3333	27.3333	25.3333	28	23.6667		Mean	22.6667	27.3333	26.6667	23.3333	27.3333	25.3333	27.3333	25.3333	28	23.6667
S.E.M.	2.90593	1.66667	0.666667	1.33333	3.52767	1.20185	1.85592	1.33333	1	3.1798		S.E.M.	2.90593	1.66667	0.666667	1.33333	3.52767	1.20185	1.85592	1.33333	1	3.1798
PCWP	bl	3	6	12	18	24	30	36	42	48		PCWP	bl	3	6	12	18	24	30	36	42	48
Mean	12.6667	18	14.3333	14.6667	13.6667	15	14.6667	13.3333	13	13		Mean	12.6667	18	14.3333	14.6667	13.6667	15	14.6667	13.3333	13	13
S.E.M.	1.76383	1.73205	0.333333	1.33333	1.76383	1.1547	0.881917	1.66667	0.57735	2		S.E.M.	1.76383	1.73205	0.333333	1.33333	1.76383	1.1547	0.881917	1.66667	0.57735	2
Pc	bl	3	6	12	18	24	30	36	42	48		Pc	bl	3	6	12	18	24	30	36	42	48
Mean	16.6667	21.7333	19.2667	18.1333	19.1333	19.1333	19.7333	18.1333	19	17.2667		Mean	16.6667	21.7333	19.2667	18.1333	19.1333	19.1333	19.7333	18.1333	19	17.2667
S.E.M.	2.21911	1.65059	0.24037	1.16237	2.46937	1.09138	1.22384	1.34825	0.2	2.46937		S.E.M.	2.21911	1.65059	0.24037	1.16237	2.46937	1.09138	1.22384	1.34825	0.2	2.46937
CVP	bl	3	6	12	18	24	30	36	42	48		CVP	bl	3	6	12	18	24	30	36	42	48
Mean	8.66667	11.6667	9.66667	7.33333	8.33333	9.33333	8.33333	7.33333	8	7		Mean	8.66667	11.6667	9.66667	7.33333	8.33333	9.33333	8.33333	7.33333	8	7
S.E.M.	2.33333	2.02759	0.881917	1.20185	0.881917	1.20185	0.881917	2.848	2.51661	2.51661		S.E.M.	2.33333	2.02759	0.881917	1.20185	0.881917	1.20185	0.881917	2.848	2.51661	2.51661
LAP	bl	3	6	12	18	24	30	36	42	48		LAP	bl	3	6	12	18	24	30	36	42	48
Mean	9.5	12.5	11.5	11	10.5	9.5	11.5	9	9	10		Mean	9.5	12.5	11.5	11	10.5	9.5	11.5	9	9	10
S.E.M.	3.5	0.5	0.5	2	1.5	2.5	0.5	1	1	3		S.E.M.	3.5	0.5	0.5	2	1.5	2.5	0.5	1	1	3
SVRI	bl	3	6	12	18	24	30	36	42	48		SVRI	bl	3	6	12	18	24	30	36	42	48
Mean	1167.07	1137.15	1117.17	1209.15	1282.12	1043.59	1371.54	1125.47	1319.97	1319.15		Mean	1167.07	1137.15	1117.17	1209.15	1282.12	1043.59	1371.54	1125.47	1319.97	1319.15
S.E.M.	47.3056	74.2687	63.3465	21.3582	67.3052	121.651	140.551	68.8237	189.456	329.305		S.E.M.	47.3056	74.2687	63.3465	21.3582	67.3052	121.651	140.551	68.8237	189.456	329.305
PVRI	bl	3	6	12	18	24	30	36	42	48
Mean	211.627	212.632	219.831	194.177	268.958	229.594	307.363	240.642	294.589	226.722
S.E.M.	36.8794	69.7123	60.7013	37.926	26.4101	21.4069	78.4374	35.3588	41.6121	37.1358
LVSWI	bl	3	6	12	18	24	30	36	42	48
Mean	91.5395	107.281	93.7505	89.6632	70.7009	69.4943	46.6974	53.076	63.5082	72.5447
S.E.M.	5.98609	12.9225	11.3803	10.1074	5.12456	9.20943	6.94603	3.25362	7.97021	0.916524
RVSWI	bl	3	6	12	18	24	30	36	42	48
Mean	14.303	16.0971	16.0561	14.4605	13.5519	12.7482	10.0037	10.6703	12.5283	13.214
S.E.M.	2.84663	4.40084	2.51375	0.670251	2.27641	1.31006	1.75056	2.13275	0.555646	1.93816
apH	bl	3	6	12	18	24	30	36	42	48
Mean	7.504	7.52933	7.46867	7.46767	7.48433	7.484	7.51567	7.49233	7.49833	7.51033
S.E.M.	0.0135031	0.0355074	0.0177044	0.0214269	0.0158149	0.0113578	0.015878	0.0162207	0.024251	0.0295372
PaCO2	bl	3	6	12	18	24	30	36	42	48
Mean	35.4	30.8	32.0667	30.9	33.9333	33.5333	31.6333	30.4	32.5333	32.7333
S.E.M.	1.12398	2.4379	2.18352	0.960902	3.21161	0.726483	1.29915	0.953939	1.55063	2.77148
PaO2	bl	3	6	12	18	24	30	36	42	48
Mean	102.8	531.467	107.9	107.667	89.7333	94.2333	72.6667	83.7	76.5667	59.8667
S.E.M.	2.07445	29.8092	5.00833	8.58726	2.00361	10.3449	10.967	2.20303	14.2329	10.3676
SaO2	bl	3	6	12	18	24	30	36	42	48
Mean	96.8667	99.8667	96.8	97.0333	94.1667	94.8333	86.7333	92	83.8333	77.4333
S.E.M.	0.185592	0.0333333	0.960902	0.851143	1.34825	1.56241	6.78241	0.493288	10.0715	9.06299
vpH	bl	3	6	12	18	24	30	36	42	48
Mean	7.45433	7.43467	7.41533	7.421	7.34367	7.419	7.448	7.449	7.444	7.47667
S.E.M.	0.0122384	0.0186667	0.0123333	0.030271	0.100931	0.0163707	0.0150997	0.00907377	0.00550757	0.0252741
PvCO2	bl	3	6	12	18	24	30	36	42	48
Mean	41.3333	39.4	40.8667	31.9667	41.7667	39.8	37.2333	35.8	37.8333	38.3
S.E.M.	3.51773	2.4	0.34801	1.35442	9.49251	1.76163	2.57704	2.77549	2.373	0.986577
PvO2	bl	3	6	12	18	24	30	36	42	48
Mean	41.7	52.9667	41.0333	48.2333	42.9333	39.6	37.7667	47.6667	38.8333	33.6667
S.E.M.	3.33217	1.64958	2.46058	4.43333	1.48361	3.8371	5.37443	4.06216	1.20046	1.65865
SvO2	bl	3	6	12	18	24	30	36	42	48
Mean	58.3667	71.4333	53.4	67.7333	56.8333	50.0667	48.4333	62.3667	41.7667	36.3333
S.E.M.	2.96104	1.98774	2.47049	2.84976	4.46331	3.77462	9.98338	6.6519	5.90884	4.92082
FiO2	bl	3	6	12	18	24	30	36	42	48
Mean	0.21	1	0.21	0.22	0.216667	0.223333	0.266667	0.573333	0.716667	0.493333
S.E.M.	0	0	0	0.01	0.00666667	0.0133333	0.0566667	0.224301	0.1424	0.141931
DO2	bl	3	6	12	18	24	30	36	42	48
Mean	730.672	872.883	773.16	778.156	728.872	778.477	631.141	759.254	680.021	635.597
S.E.M.	32.0628	107.719	109.01	51.8846	22.9389	100.698	43.0159	73.7494	63.3283	39.5252
VO2	bl	3	6	12	18	24	30	36	42	48
Mean	292.414	324.715	343.169	242.829	292.961	367.361	289.604	239.665	328.53	337.43
S.E.M.	12.1328	52.8357	21.2936	36.7754	35.8487	42.1345	59.2534	34.832	32.2211	29.1945
O2 extraction	bl	3	6	12	18	24	30	36	42	48
Mean	0.402563	0.368552	0.452899	0.308809	0.400209	0.475602	0.454647	0.324926	0.49215	0.530377
S.E.M.	0.0309934	0.0149818	0.0320931	0.0263842	0.0390665	0.0325432	0.0768652	0.0690545	0.0711592	0.0253761
Qs/Qt	bl	3	6	12	18	24	30	36	42	48
Mean	0.0750222	0.0971282	0.0696727	0.0940301	0.140293	0.106686	0.255685	0.333976	0.35076	0.397258
S.E.M.	0.00723186	0.0264589	0.0264023	0.0233725	0.0193297	0.0303721	0.0639012	0.0869968	0.155095	0.0915157
P/F ratio	bl	3	6	12	18	24	30	36	42	48
Mean	393.214	427.519	419.453	396.89	345.709	316.171	234.211	186.4	118.306	148.779
S.E.M.	96.7948	102.047	99.6069	96.001	80.1509	83.1104	55.1593	54.8715	28.5542	34.0252
Hgb	bl	3	6	12	18	24	30	36	42	48
Mean	8.8	7.5	8	8.86667	9.16667	8.86667	10.0667	9.4	9.76667	9.9
S.E.M.	0.556776	0.680686	0.70946	0.392994	0.145297	0.2848	0.520683	0.152753	0.384419	0.305505
Hct	bl	3	6	12	18	24	30	36	42	48
Mean	26	22	23.6667	26.3333	27	26	29.3333	27.6667	28.6667	29.3333
S.E.M.	1.52753	2.08167	2.18581	1.20185	0.57735	1	1.45297	0.333333	1.33333	0.881917
Hct/Hgb	bl	3	6	12	18	24	30	36	42	48
Mean	2.95615	2.93143	2.9566	2.96957	2.94495	2.93113	2.91462	2.94369	2.93345	2.96315
S.E.M.	0.0139603	0.0117051	0.0131155	0.0047236	0.0173256	0.0218619	0.0104151	0.0146554	0.0238156	0.0133507
Temp	bl	3	6	12	18	24	30	36	42	48
Mean	39.1333	39.9333	39.6333	39.5667	39.7667	39.6667	40.7	40.5333	40.6	40.5
S.E.M.	0.133333	0.166667	0.202759	0.392994	0.218581	0.260342	0.208167	0.0881917	0.208167	0.173205
P.prot	bl	3	6	12	18	24	30	36	42	48
Mean	4.93773	4.49182	4.60147	4.73923	4.69461	4.63373	4.72466	4.57554	4.51872	4.52407
S.E.M.	1.15334	1.06863	1.10928	1.10202	1.09788	1.08445	1.10991	1.0282	1.03333	1.01652
Lymph flow	bl	3	6	12	18	24	30	36	42	48
Mean	2.36	5.97834	7.13877	8.83449	10.1358	12.0427	15.6329	11.6168	15.732	12.908
S.E.M.	0.561569	1.51727	1.52471	2.69143	3.19693	3.49882	4.98289	3.77298	4.847	5.17203
L-L. Prot	bl	3	6	12	18	24	30	36	42	48
Mean	3.68136	2.86762	3.29554	3.62198	3.34138	3.35164	3.29666	3.14567	2.88645	3.28587
S.E.M.	0.763003	0.618218	0.730984	0.785694	0.73646	0.74132	0.740218	0.673963	0.62429	0.6943
(pul)PI,oncotic	bl	3	6	12	18	24	30	36	42	48
Mean	0	#DIV/0!	#DIV/0!	#DIV/0!	#DIV/0!	#DIV/0!	#DIV/0!	#DIV/0!	#DIV/0!	#DIV/0!
S.E.M.	#DIV/0!	#DIV/0!	#DIV/0!	#DIV/0!	#DIV/0!	#DIV/0!	#DIV/0!	#DIV/0!	#DIV/0!	#DIV/0!
F-QL	bl	3	6	12	18	24	30	36	42	48
Mean	#DIV/0!	#DIV/0!	#DIV/0!	#DIV/0!	#DIV/0!	#DIV/0!	#DIV/0!	#DIV/0!	#DIV/0!	#DIV/0!
S.E.M.	#DIV/0!	#DIV/0!	#DIV/0!	#DIV/0!	#DIV/0!	#DIV/0!	#DIV/0!	#DIV/0!	#DIV/0!	#DIV/0!
F-L. Prot	bl	3	6	12	18	24	30	36	42	48
Mean	#DIV/0!	#DIV/0!	#DIV/0!	#DIV/0!	#DIV/0!	#DIV/0!	#DIV/0!	#DIV/0!	#DIV/0!	#DIV/0!
S.E.M.	#DIV/0!	#DIV/0!	#DIV/0!	#DIV/0!	#DIV/0!	#DIV/0!	#DIV/0!	#DIV/0!	#DIV/0!	#DIV/0!
(flank)PI	bl	3	6	12	18	24	30	36	42	48
Mean	0	#DIV/0!	#DIV/0!	#DIV/0!	#DIV/0!	#DIV/0!	#DIV/0!	#DIV/0!	#DIV/0!	#DIV/0!
S.E.M.	#DIV/0!	#DIV/0!	#DIV/0!	#DIV/0!	#DIV/0!	#DIV/0!	#DIV/0!	#DIV/0!	#DIV/0!	#DIV/0!
(sys)PI,oncotic	bl	3	6	12	18	24	30	36	42	48
Mean	0	#DIV/0!	#DIV/0!	#DIV/0!	#DIV/0!	#DIV/0!	#DIV/0!	#DIV/0!	#DIV/0!	#DIV/0!
S.E.M.	#DIV/0!	#DIV/0!	#DIV/0!	#DIV/0!	#DIV/0!	#DIV/0!	#DIV/0!	#DIV/0!	#DIV/0!	#DIV/0!
P-NO	bl	3	6	12	18	24	30	36	42	48
Mean	#DIV/0!	#DIV/0!	#DIV/0!	#DIV/0!	#DIV/0!	#DIV/0!	#DIV/0!	#DIV/0!	#DIV/0!	#DIV/0!
S.E.M.	#DIV/0!	#DIV/0!	#DIV/0!	#DIV/0!	#DIV/0!	#DIV/0!	#DIV/0!	#DIV/0!	#DIV/0!	#DIV/0!
L-NO	bl	3	6	12	18	24	30	36	42	48
Mean	#DIV/0!	#DIV/0!	#DIV/0!	#DIV/0!	#DIV/0!	#DIV/0!	#DIV/0!	#DIV/0!	#DIV/0!	#DIV/0!
S.E.M.	#DIV/0!	#DIV/0!	#DIV/0!	#DIV/0!	#DIV/0!	#DIV/0!	#DIV/0!	#DIV/0!	#DIV/0!	#DIV/0!
F-NO	bl	3	6	12	18	24	30	36	42	48
Mean	#DIV/0!	#DIV/0!	#DIV/0!	#DIV/0!	#DIV/0!	#DIV/0!	#DIV/0!	#DIV/0!	#DIV/0!	#DIV/0!
S.E.M.	#DIV/0!	#DIV/0!	#DIV/0!	#DIV/0!	#DIV/0!	#DIV/0!	#DIV/0!	#DIV/0!	#DIV/0!	#DIV/0!
P.O.	bl	3	6	12	18	24	30	36	42	48
Mean	15.8	#DIV/0!	#DIV/0!	13.9	#DIV/0!	13.1333	#DIV/0!	11.9333	#DIV/0!	13.6333
S.E.M.	2.09523	#DIV/0!	#DIV/0!	2.00749	#DIV/0!	0.837324	#DIV/0!	2.35608	#DIV/0!	2.82921
L.L.O.	bl	3	6	12	18	24	30	36	42	48
Mean	#DIV/0!	#DIV/0!	#DIV/0!	#DIV/0!	#DIV/0!	#DIV/0!	#DIV/0!	#DIV/0!	#DIV/0!	#DIV/0!
S.E.M.	#DIV/0!	#DIV/0!	#DIV/0!	#DIV/0!	#DIV/0!	#DIV/0!	#DIV/0!	#DIV/0!	#DIV/0!	#DIV/0!
F.L.O	bl	3	6	12	18	24	30	36	42	48
Mean	#DIV/0!	#DIV/0!	#DIV/0!	#DIV/0!	#DIV/0!	#DIV/0!	#DIV/0!	#DIV/0!	#DIV/0!	#DIV/0!
S.E.M.	#DIV/0!	#DIV/0!	#DIV/0!	#DIV/0!	#DIV/0!	#DIV/0!	#DIV/0!	#DIV/0!	#DIV/0!	#DIV/0!
P.C.D.	bl	3	6	12	18	24	30	36	42	48
Mean	#DIV/0!	#DIV/0!	#DIV/0!	#DIV/0!	#DIV/0!	#DIV/0!	#DIV/0!	#DIV/0!	#DIV/0!	#DIV/0!
S.E.M.	#DIV/0!	#DIV/0!	#DIV/0!	#DIV/0!	#DIV/0!	#DIV/0!	#DIV/0!	#DIV/0!	#DIV/0!	#DIV/0!
L.C.D.	bl	3	6	12	18	24	30	36	42	48
Mean	#DIV/0!	#DIV/0!	#DIV/0!	#DIV/0!	#DIV/0!	#DIV/0!	#DIV/0!	#DIV/0!	#DIV/0!	#DIV/0!
S.E.M.	#DIV/0!	#DIV/0!	#DIV/0!	#DIV/0!	#DIV/0!	#DIV/0!	#DIV/0!	#DIV/0!	#DIV/0!	#DIV/0!
others	W/D	Q	tis.CD	skin	Pan.C	con.t	muscle	0	0	0
Mean	#DIV/0!	#DIV/0!	#DIV/0!	#DIV/0!	#DIV/0!	#DIV/0!	#DIV/0!
S.E.M.	#DIV/0!	#DIV/0!	#DIV/0!	#DIV/0!	#DIV/0!	#DIV/0!	#DIV/0!
peak	bl	3	6	12	18	24	30	36	42	48
T1	19	23	12	24	20	16	15	15	17	16
T2	15	17	18	21	20	21	22	25	30	23
T3	17	28	14	14	20	17	16	20	22	21
T4	19	27	23	17	21	22	24	30	25	25
T5	14	13	12	11	12	14	21	16	35	21
0	16.8	21.6	15.8	17.4	18.6	18	19.6	21.2	25.8	21.2
0	1.0198	2.89137	2.10713	2.33666	1.66132	1.51658	1.74929	2.8178	3.1209	1.49666
0
pause	bl	3	6	12	18	24	30	36	42	48		tidal volume	bl	3	6	12	18	24	30	36	42	48
T1	19	23	12	22	20	16	15	15	15	16		T1	372	328	320	385	315	401	373	348	342	314
T2	15	16	18	20	20	19	22	21	30	23		T2	370	302	287	351	238	371	369	362	330	347
T3	16	27	12	13	19	16	16	20	22	12		T3	420	494	453	475	464	430	459	395	390	391
T4	19	25	21	17	20	19	23	26	24	27		T4	390	390	390	337	386	281	377	352	378	395
T5	13	13	10	11	12	14	20	16	33	21		T5	396	289	405	352	345	333	366	397	390	465
0	16.4	20.8	14.6	16.6	18.2	16.8	19.2	19.6	24.8	19.8
0	1.16619	2.69072	2.08806	2.06398	1.56205	0.969536	1.59374	1.96469	3.15278	2.63439
0
0
P mean	bl	3	6	12	18	24	30	36	42	48		mean PEEP+(Peak-PEEP)*Ti/T(i+e)	bl	3	6	12	18	24	30	36	42	48
T1	8.8	13	7.4	15	13	10	8.3	7.5	9.1	8.1		T1	9.66667	11	7.33333	11.3333	10	8.66667	8.33333	8.33333	9	8.66667
T2	7.7	9.7	11	16	12	9.9	10	14	17	12		T2	8.33333	9	9.33333	10.3333	10	10.3333	10.6667	11.6667	13.3333	11
T3	7.8	20	7.1	7.8	11	14	17	11	9.3	9.3		T3	9	12.6667	8	8	10	9	8.66667	10	10.6667	10.3333
T4	8.8	13	15	9.3	11	8.1	10	12	11	11		T4	9.66667	12.3333	11	9	10.3333	10.6667	11.3333	13.3333	11.6667	11.6667
T5	8	8	7.4	6.3	6.8	9.5	13	9	14	12		T5	8	7.66667	7.33333	7	7.33333	8	10.3333	8.66667	15	10.3333
0
0
0
0
static compliance	bl	3	6	12	18	24	30	36	42	48		calculated static compliance	bl	3	6	12	18	24	30	36	42	48
T1	27.1	21.2	41.8	18.8	25.5	34.8	40.3	64.1	34.1	36.3		T1	26.5714	18.2222	45.7143	22.6471	21	36.4545	37.3	34.8	34.2	28.5455
T2	42.3	32.2	30.3	17.2	25.5	24.3	24.4	19	12.6	20.6		T2	37	27.4545	22.0769	23.4	15.8667	26.5	21.7059	22.625	13.2	19.2778
T3	25.8	23.4	46	58.1	21.4	29.5	31.2	31.6	21.2	28.5		T3	38.1818	22.4545	64.7143	59.375	33.1429	39.0909	41.7273	26.3333	22.9412	55.8571
T4	30.2	22.4	23.3	35.9	26.6	22.9	22.1	16.8	20	17.3		T4	27.8571	19.5	24.375	28.0833	25.7333	20.0714	20.9444	16.7619	19.8947	17.9545
T5	52.8	69.8	69.9	69.7	63.8	41	25.4	42.3	14.4	17.9		T5	49.5	36.125	81	58.6667	49.2857	37	24.4	36.0909	13.9286	29.0625
0
0
0
Oxygen Index	bl	3	6	12	18	24	30	36	42	48
T1	1.8297	2.9148	1.48	2.94393	2.52778	1.77966	1.61389	1.71196	2.58523	1.55769
T2	1.52547	1.75725	1.7907	2.94737	2.25	2.18842	2.58621	5.5	8.40659	5.64706
T3	1.57047	3.42407	1.52298	1.52195	2.58679	2.75539	4.08935	3.08051	6.7126	7.17164
T4	1.87234	2.70326	2.80249	2.09325	2.70878	2.74763	4.77987	7.26356	6.50888	13.7236
T5	1.59393	1.51114	1.37037	1.23993	1.65087	1.95015	5.33203	10.453	26.8714	5.35032
0
0
0
0
Sodium
T1	145	150	150	147	145	141	143	144	142	141
T2	149	149	149	147	145	143	140	141	144	144
T3	140.2	142.5	145.1	138.7	138.6	138.9	140.3	139.6	137.5	136.8
T4	141	136.4	144	142.4	140.7	139.9	139	139.1	139.9	137.8
T5	139.2	139.4	139.5	146	145.3	145.3	141.9	140	135.2	134.5
0
mean	140.133
SD	0.520683
Potassium
T1	3.6	3.4	2.7	3	3	2.6	2.5	2.6	1.5	2.6
T2	3.3	3.6	3.5	3.2	3.7	3.4	3.5	3.2	2.9	2.6
T3	3.72	3.06	3.55	3.73	4.12	3.61	4	3.13	3.68	4.22
T4	3.93	3.22	3.53	3.94	3.99	3.92	3.8	3.14	3.24	3.99
T5	3.45	3.17	3.48	3.56	3.63	3.87	3.89	3.57	3.05	3.17
0
0
0
mean	3.7
SD	0.138924
Calcium
T1	1.07	1.12	1.19	1.14	1.16	1.1	1.07	1.08	1.1	1.1
T2	1.16	1.11	1.11	1.23	1.24	1.1	1.11	1.14	1.01	0.97
T3	1.02	1.12	1.16	1.06	1.1	0.99	1.09	0.95	1.09	1.06
T4	1.08	0.93	1.1	1.18	1.2	1.19	1.1	1.01	1.08	1.05
T5	1.02	0.99	0.97	1.11	1.1	1.19	1.07	1.04	0.91	0.93
0
0
0
0
Temp												W-D ratio
mean	1.04												5.1536	9.705
SD	0.02												6.6877	8.878
ACT	0h	24h	48h										6.198	6.0035
T1													4.9196	8.439
T2													5.7812	6.68
T3	159	138	161										5.74802	7.9411
T4	114	133	143
T5	137	148
0
0
0
0
Temp
mean	136.667
SD	12.9915

## Sheet: Fluid balance
		Fluid Balance Data
T1	BW	31	BSA	0.828935	Surv.			mean	sem
T2	BW	31	BSA	0.828935	Surv.		BW	32.6
T3	BW	35	BSA	0.898789	Surv.	124	BSA	0.656805
T4	BW	33	BSA	0.864215	Surv.		Surv.	124
T5	BW	33	BSA	0.864215	Surv.
0	BW	0	BSA	0	Surv.
0	BW		BSA		Surv.
	BW		BSA		Surv.
L/R	0	3	6	12	18	24	30	36	42	48		L/R	0	3	6	12	18	24	30	36	42	48
T1		768	1167	1177	901	938	622	602	637	613		T1		768	1167	0	0	938	622	602	637	613
T2		934	992	1205	833	930	617	639	615	605		T2		934	992	1205	833	930	617	639	615	605
T3		983	1093	1520	1009	1032	724	727	599	702		T3		983	1093	1520	1009	1032	724	727	599	702
T4		945	1135	1424	927	989	658	681	636	599		T4		945	1135	1424	927	989	658	681	636	599
T5		925	1088	1471	1000	915	701	680	677	732		T5		925	1088	1471	1000	915	701	680	677	732
0
0
0
#REF!
Others	0	3	6	12	18	24	30	36	42	48
T1		200
T2		450
T3		200
T4		200
T5		200
0
0
0
#REF!
In total	0	3	6	12	18	24	30	36	42	48		In total	0	3	6	12	18	24	30	36	42	48
T1		968	1167	1177	901	938	622	602	637	613		T1		968	1167	0	0	938	622	602	637	613
T2		1384	992	1205	833	930	617	639	615	605		T2		1384	992	1205	833	930	617	639	615	605
T3		1183	1093	1520	1009	1032	724	727	599	702		T3		1183	1093	1520	1009	1032	724	727	599	702
T4		1145	1135	1424	927	989	658	681	636	599		T4		1145	1135	1424	927	989	658	681	636	599
T5		1125	1088	1471	1000	915	701	680	677	732		T5		1125	1088	1471	1000	915	701	680	677	732
0
0
0
#REF!
Urine	0	3	6	12	18	24	30	36	42	48		Urine	0	3	6	12	18	24	30	36	42	48
T1		580	460	630	630	800	1075	800	580	450		T1		580	460	0	0	800	1075	800	580	450
T2		490	710	1010	970	1380	700	400	200	470		T2		490	710	1010	970	1380	700	400	200	470
T3		1180	790	1230	1620	700	810	590	840	850		T3		1180	790	1230	1620	700	810	590	840	850
T4		360	1040	620	870	986	910	580	520	400		T4		360	1040	620	870	986	910	580	520	400
T5		1100	1350	1060	550	390	450	330	275	250		T5		1100	1350	1060	550	390	450	330	275	250
0
0
0
#REF!
Lung Lymph	0	3	6	12	18	24	30	36	42	48		accumulated fluid intake	0	3	6	12	18	24	30	36	42	48
T1	2	2.4	14.64	16	16.2	16.9	10.5	10	9	8.9		T1		968	2135	3312	4213	5151	5773	6375	7012	7625
T2	3.6	10.8	8.4	10.2	19.4	23.1	25.2	26	32.4	19.6		T2		1384	2376	3581	4414	5344	5961	6600	7215	7820
T3	3	10.8	7.2	6	6.9	10.4	12	8.4	16.8	6.8		T3		1183	2276	3796	4805	5837	6561	7288	7887	8589
T4	2	4.08	8	6.4	6	7.2	9.6	5.6	5.6	5.6		T4		1145	2280	3704	4631	5620	6278	6959	7595	8194
T5	3.6	6.4	9.6	18	20.8	23.2	33.6	24.8	31.6	32.4		T5		1125	2213	3684	4684	5599	6300	6980	7657	8389
0
0
0
#REF!
Flank Lymph	0	3	6	12	18	24	30	36	42	48		accumulated fluid intake	0	3	6	12	18	24	30	36	42	48
T1												T1		968	2135	2135	2135	3073	3695	4297	4934	5547
T2												T2		1384	2376	3581	4414	5344	5961	6600	7215	7820
T3												T3		1183	2276	3796	4805	5837	6561	7288	7887	8589
T4												T4		1145	2280	3704	4631	5620	6278	6959	7595	8194
T5												T5		1125	2213	3684	4684	5599	6300	6980	7657	8389
0
0
0
#REF!
Out total	0	3	6	12	18	24	30	36	42	48		Out total	0	3	6	12	18	24	30	36	42	48
T1		582.4	474.64	646	646.2	816.9	1085.5	810	589	458.9		T1		582.4	474.64	16	16.2	816.9	1085.5	810	589	458.9
T2		500.8	718.4	1020.2	989.4	1403.1	725.2	426	232.4	489.6		T2		500.8	718.4	1020.2	989.4	1403.1	725.2	426	232.4	489.6
T3		1190.8	797.2	1236	1626.9	710.4	822	598.4	856.8	856.8		T3		1190.8	797.2	1236	1626.9	710.4	822	598.4	856.8	856.8
T4		364.08	1048	626.4	876	993.2	919.6	585.6	525.6	405.6		T4		364.08	1048	626.4	876	993.2	919.6	585.6	525.6	405.6
T5		1106.4	1359.6	1078	570.8	413.2	483.6	354.8	306.6	282.4		T5		1106.4	1359.6	1078	570.8	413.2	483.6	354.8	306.6	282.4
0
0
0
#REF!
Balance	0	3	6	12	18	24	30	36	42	48		Balance	0	3	6	12	18	24	30	36	42	48
T1		385.6	692.36	531	254.8	121.1	-463.5	-208	48	154.1		T1		385.6	692.36	-16	-16.2	121.1	-463.5	-208	48	154.1
T2		883.2	273.6	184.8	-156.4	-473.1	-108.2	213	382.6	115.4		T2		883.2	273.6	184.8	-156.4	-473.1	-108.2	213	382.6	115.4
T3		-7.8	295.8	284	-617.9	321.6	-98	128.6	-257.8	-154.8		T3		-7.8	295.8	284	-617.9	321.6	-98	128.6	-257.8	-154.8
T4		780.92	87	797.6	51	-4.2	-261.6	95.4	110.4	193.4		T4		780.92	87	797.6	51	-4.2	-261.6	95.4	110.4	193.4
T5		18.6	-271.6	393	429.2	501.8	217.4	325.2	370.4	449.6		T5		18.6	-271.6	393	429.2	501.8	217.4	325.2	370.4	449.6
0
0
0
#REF!
Net balance	0	3	6	12	18	24	30	36	42	48		Net balance	0	3	6	12	18	24	30	36	42	48
T1		385.6	1077.96	1608.96	1863.76	1984.86	1521.36	1313.36	1361.36	1515.46		T1		385.6	1077.96	1061.96	1045.76	1166.86	703.36	495.36	543.36	697.46
T2		883.2	1156.8	1341.6	1185.2	712.1	603.9	816.9	1199.5	1314.9		T2		883.2	1156.8	1341.6	1185.2	712.1	603.9	816.9	1199.5	1314.9
T3		-7.8	288	572	-45.9	275.7	177.7	306.3	48.5	-106.3		T3		-7.8	288	572	-45.9	275.7	177.7	306.3	48.5	-106.3
T4		780.92	867.92	1665.52	1716.52	1712.32	1450.72	1546.12	1656.52	1849.92		T4		780.92	867.92	1665.52	1716.52	1712.32	1450.72	1546.12	1656.52	1849.92
T5		18.6	-253	140	569.2	1071	1288.4	1613.6	1984	2433.6		T5		18.6	-253	140	569.2	1071	1288.4	1613.6	1984	2433.6
0
0
0
#REF!
Urine/kg/h	0	3	6	12	18	24	30	36	42	48
T1		6.23656	4.94624	6.77419	6.77419	8.60215	11.5591	8.60215	6.23656	4.83871
T2		5.26882	7.63441	10.8602	10.4301	14.8387	7.52688	4.30108	2.15054	5.05376
T3		11.2381	7.52381	11.7143	15.4286	6.66667	7.71429	5.61905	8	8.09524
T4		3.63636	10.5051	6.26263	8.78788	9.9596	9.19192	5.85859	5.25253	4.0404
T5		11.1111	13.6364	10.7071	5.55556	3.93939	4.54545	3.33333	2.77778	2.52525
0
0
0
#REF!
Net balance/kg	0	3	6	12	18	24	30	36	42	48		Net balance/kg	0	3	6	12	18	24	30	36	42	48
T1		12.4387	34.7729	51.9019	60.1213	64.0277	49.0761	42.3665	43.9148	48.8858		T1		12.4387	34.7729	34.2568	33.7342	37.6406	22.689	15.9794	17.5277	22.4987
T2		28.4903	37.3161	43.2774	38.2323	22.971	19.4806	26.3516	38.6935	42.4161		T2		28.4903	37.3161	43.2774	38.2323	22.971	19.4806	26.3516	38.6935	42.4161
T3		-0.222857	8.22857	16.3429	-1.31143	7.87714	5.07714	8.75143	1.38571	-3.03714		T3		-0.222857	8.22857	16.3429	-1.31143	7.87714	5.07714	8.75143	1.38571	-3.03714
T4		23.6642	26.3006	50.4703	52.0158	51.8885	43.9612	46.8521	50.1976	56.0582		T4		23.6642	26.3006	50.4703	52.0158	51.8885	43.9612	46.8521	50.1976	56.0582
T5		0.563636	-7.66667	4.24242	17.2485	32.4545	39.0424	48.897	60.1212	73.7455		T5		0.563636	-7.66667	4.24242	17.2485	32.4545	39.0424	48.897	60.1212	73.7455
0
0
0
#REF!
Net balance	0	3	6	12	18	24	30	36	42	48
mean		263.907	300.973	792.507	746.607	1019.67	972.273	1155.34	1229.67	1392.41
SEM		258.619	323.647	453.971	516.442	415.51	400.04	424.967	598.105	768.063
Urine/kg/h	0	3	6	12	18	24	30	36	48	48
mean		8.66186	10.5551	9.56133	9.924	6.85522	7.15055	4.93699	5.34343	4.88696
SEM		2.51301	1.76472	1.67478	2.90615	1.74044	1.37061	0.804804	1.50821	1.6627
Net balance/kg	0	3	6	12	18	24	30	36	48	48
mean		8.00167	8.95417	23.6852	22.6509	30.7401	29.3603	34.8335	37.2348	42.2555
SEM		7.83457	9.81222	13.8406	15.6294	12.7339	12.2243	13.0544	18.152	23.2148
In Total	0	3	6	12	18	24	30	36	42	48
mean		1151
SEM		17.0098
Urine	0	3	6	12	18	24	30	36	42	48
mean		880
SEM		261.024
Lung Lymph	0	3	6	12	18	24	30	36	42	48
mean		7.09333
SEM		1.97063
Flank Lymph	0	3	6	12	18	24	30	36	42	48
mean		#DIV/0!
SEM		#DIV/0!
Out Total	0	3	6	12	18	24	30	36	42	48
mean		887.093
SEM		262.639
Balance	0	3	6	12	18	24	30	36	42	48
for cricket graph
	in total	sem	out total	sem	balance	sem	net/kg	sem
0	0	0	0	0	0	0	0	0
3
6
9
12
15
18
21
24
27
30
33
36
39
42
45
48
51
54
57
60
63
66
69
72

## Sheet: reflection coefficiebnt
base line	CL(min)	CP(min)	πL(min)	πP(min)	LQL (BL)	Pc	πP(BL)	πL(BL)
T3
T4
T5
T1
T2
0
0
0
0
24 hr	CL(min)	CP(min)	πL(min)	πP(min)	LQL (BL)	Pc	πP(BL)	πL(BL)
T3
T4
T5
T1
T2
0
0
0
0
Real protein ver.
base line	Refletction coefficient		Reflection coefficient (Oncotic)			Filtration coefficient		Filtration coefficient (Oncotic)
T3	0		#DIV/0!			#DIV/0!		#DIV/0!
T4
T5
T1
T2
0
0
0
0
24 hr	Refletction coefficient		Reflection coefficient (Oncotic)			Filtration coefficient		Filtration coefficient (Oncotic)
T3	0		#DIV/0!			#DIV/0!		#DIV/0!
T4
T5
T1
T2
0
0
0
0
base line	Refletction coefficient		Reflection coefficient (Oncotic)			Filtration coefficient		Filtration coefficient (Oncotic)
mean	0		#DIV/0!			#DIV/0!		#DIV/0!
sem	#DIV/0!		#DIV/0!			#DIV/0!		#DIV/0!
24 hr	Refletction coefficient		Reflection coefficient (Oncotic)			Filtration coefficient		Filtration coefficient (Oncotic)
mean	0		#DIV/0!			#DIV/0!		#DIV/0!
sem	#DIV/0!		#DIV/0!			#DIV/0!		#DIV/0!
old ver.
base line	Refletction coefficient		Reflection coefficient (Oncotic)			Filtration coefficient		Filtration coefficient (Oncotic)
T3	#DIV/0!		#DIV/0!			#DIV/0!		#DIV/0!
T4
T5
T1
T2
0
0
0
0
24 hr	Refletction coefficient		Reflection coefficient (Oncotic)			Filtration coefficient		Filtration coefficient (Oncotic)
T3	#DIV/0!		#DIV/0!			#DIV/0!		#DIV/0!
T4
T5
T1
T2
0
0
0
base line	Refletction coefficient		Reflection coefficient (Oncotic)			Filtration coefficient		Filtration coefficient (Oncotic)
mean	#DIV/0!		#DIV/0!			#DIV/0!		#DIV/0!
sem	#DIV/0!		#DIV/0!			#DIV/0!		#DIV/0!
24 hr	Refletction coefficient		Reflection coefficient (Oncotic)			Filtration coefficient		Filtration coefficient (Oncotic)
mean	#DIV/0!		#DIV/0!			#DIV/0!		#DIV/0!
sem	#DIV/0!		#DIV/0!			#DIV/0!		#DIV/0!

## Sheet: Hemodynamic
Time(h)	MAP Mean	SE	CO Mean	SE	PAP Mean	SE	PCWP Mean	SE	CVP Mean	SE	LAP Mean	SE	Pc Mean	SE	CI Mean	SE	SVI Mean	SE	SVRI Mean	SE	PVRI Mean	SE	LVSWI Mean	SE	RVSWI Mean	SE
0
3
6
12
18
24
30
36
42
48
54
60
66
72

## Sheet: Oxygenation
Time (h)	aPH Mean	SEM	vPH Mean	SEM	P/F retio M	SEM	DO2 Mean	SEM	VO2 Mean	SEM	O2 Extract M	SEM	Qs/Qt Mean	SEM
0
3
6
12
18
24
30
36
42
48
54
60
66
72

## Sheet: Lymph
Time (h)	L-QL Mean	SEM	L-LP Mean	SEM	F-QL Mean	SEM	F-LP Mean	SEM	(pul)PI	SEM	(flank)PI	SEM	(sys)PI	SEM
0
3
6
12
18
24
30
36
42
48
54
60
66
72

## Sheet: Microsphere
		Microsphere data
animal	date
upper trachea	BL	3	6	12	18	24	48	72
0
0
0
0
0
0
0
middle trachea	BL	3	6	12	18	24	48	72
0
0
0
0
0
0
0
lower trachea	BL	3	6	12	18	24	48	72
0
0
0
0
0
0
0
carina	BL	3	6	12	18	24	48	72
0
0
0
0
0
0
0
lung	BL	3	6	12	18	24	48	72
0
0
0
0
0
0
0
heart	BL	3	6	12	18	24	48	72
0
0
0
0
0
0
0
pancreas	BL	3	6	12	18	24	48	72
0
0
0
0
0
0
0
spleen	BL	3	6	12	18	24	48	72
0
0
0
0
0
0
0
kidney	BL	3	6	12	18	24	48	72
0
0
0
0
0
0
0
ileum	BL	3	6	12	18	24	48	72
0
0
0
0
0
0
0
colon	BL	3	6	12	18	24	48	72
0
0
0
0
0
0
0
skin(burn)	BL	3	6	12	18	24	48	72
0
0
0
0
0
0
0
skin(no burn)	BL	3	6	12	18	24	48	72
0
0
0
0
0
0
0
subcutaneous tissue	BL	3	6	12	18	24	48	72
0
0
0
0
0
0
0
upper trachea	BL	3	6	12	18	24	48	72
Mean	#DIV/0!
SEM	#DIV/0!
middle trachea	BL	3	6	12	18	24	48	72
Mean	#DIV/0!
SEM	#DIV/0!
lower trachea	BL	3	6	12	18	24	48	72
Mean	#DIV/0!
SEM	#DIV/0!
carina	BL	3	6	12	18	24	48	72
Mean	#DIV/0!
SEM	#DIV/0!
lung	BL	3	6	12	18	24	48	72
Mean	#DIV/0!
SEM	#DIV/0!
heart	BL	3	6	12	18	24	48	72
Mean	#DIV/0!
SEM	#DIV/0!
pancreas	BL	3	6	12	18	24	48	72
Mean	#DIV/0!
SEM	#DIV/0!
spleen	BL	3	6	12	18	24	48	72
Mean	#DIV/0!
SEM	#DIV/0!
kidney	BL	3	6	12	18	24	48	72
Mean	#DIV/0!
SEM	#DIV/0!
ileum	BL	3	6	12	18	24	48	72
Mean	#DIV/0!
SEM	#DIV/0!
colon	BL	3	6	12	18	24	48	72
Mean	#DIV/0!
SEM	#DIV/0!
skin(burn)	BL	3	6	12	18	24	48	72
Mean	#DIV/0!
SEM	#DIV/0!
skin(no burn)	BL	3	6	12	18	24	48	72
Mean	#DIV/0!
SEM	#DIV/0!
middle trachea	BL	3	6	12	18	24	48	72
Mean	#DIV/0!
SEM	#DIV/0!
for cricket graph
	upper trachea	sem	middle trachea	sem	lower trachea	sem	carina	sem
0
3
6
12
18
24
48
72
	lung	sem	heart	sem	pancreas	sem	spleen	sem
0
3
6
12
18
24
48
72
	kidney	sem	ileum	sem	colon	sem
0
3
6
12
18
24
48
72
	skin(burn)	sem	skin(normal)	sem	subcutaneous t	sem
0
3
6
12
18
24
48
72
